# Supplementary material for: Tspan9 Induces EMT and Promotes Osteosarcoma Metastasis via Activating FAK-Ras-ERK1/2 Pathway
Source: Front Oncol. 2022 Feb 23;12:774988. doi: 10.3389/fonc.2022.774988 (PMC8906905; doi:10.3389/fonc.2022.774988)
Supplement: Supplementary file 3 [file Table_1.xlsx]

## Sheet: Sheet1
Gene names	Description	Accession	GeneID	ΣCoverage	Σ# Proteins	Σ# Unique Peptides	Σ# Peptides	Σ# PSMs	Coverage MOCK	# Peptides MOCK	# PSM MOCK	Coverage Tspan9	# Peptides Tspan9	# PSM Tspan9	# AAs	MW [kDa]	calc. pI
ACTB	Beta-actin (Fragment) OS=Homo sapiens OX=9606 GN=ACTB PE=4 SV=1 - [A0A510GJR4_HUMAN]	A0A510GJR4		95.65	1	1	1	2	95.65	1	1				23	2.49215	4.06885
MYL6	Myosin light polypeptide 6 OS=Homo sapiens OX=9606 GN=MYL6 PE=1 SV=2 - [MYL6_HUMAN]	P60660	4637;	84.11	9	2	11	296	81.46	10	86	81.46	10	112	151	16.9191	4.65283
LGALS1	Galectin-1 OS=Homo sapiens OX=9606 GN=LGALS1 PE=1 SV=2 - [LEG1_HUMAN]	P09382	3956;	77.78	2	7	7	74	52.59	5	16	58.52	6	28	135	14.7062	5.50342
MYL6	Myosin light polypeptide 6 OS=Homo sapiens OX=9606 GN=MYL6 PE=1 SV=1 - [G8JLA2_HUMAN]	G8JLA2		75.66	10	1	10	272	73.03	9	77	73.03	9	106	152	17.0782	4.55127
KRT8	Keratin, type II cytoskeletal 8 (Fragment) OS=Homo sapiens OX=9606 GN=KRT8 PE=1 SV=2 - [H0YIB2_HUMAN]	H0YIB2		71.43	1	1	3	49	71.43	3	16	71.43	2	12	35	4.07405	5.10986
CLIC1 G6 NCC27	Chloride intracellular channel protein 1 OS=Homo sapiens OX=9606 GN=CLIC1 PE=1 SV=4 - [CLIC1_HUMAN]	O00299	1192;	69.71	3	12	12	44	29.88	5	8	45.64	9	15	241	26.9057	5.17334
CFL1 CFL	Cofilin-1 OS=Homo sapiens OX=9606 GN=CFL1 PE=1 SV=3 - [COF1_HUMAN]	P23528	1072;	68.67	8	8	11	40	36.14	4	7	58.43	9	14	166	18.4907	8.08936
RPLP2 D11S2243E RPP2	60S acidic ribosomal protein P2 OS=Homo sapiens OX=9606 GN=RPLP2 PE=1 SV=1 - [RLA2_HUMAN]	P05387	6181;	66.96	2	4	4	23	50.43	3	4	50.43	3	8	115	11.6578	4.53857
CAPZA1	F-actin-capping protein subunit alpha-1 OS=Homo sapiens OX=9606 GN=CAPZA1 PE=1 SV=3 - [CAZA1_HUMAN]	P52907	829;	66.08	2	9	11	112	61.54	10	35	52.45	9	22	286	32.9023	5.69385
KRT2 KRT2A KRT2E	Keratin, type II cytoskeletal 2 epidermal OS=Homo sapiens OX=9606 GN=KRT2 PE=1 SV=2 - [K22E_HUMAN]	P35908	3849;	66.04	3	26	37	301	44.13	20	73	61.19	35	151	639	65.3932	8.00146
GAPD	Glyceraldehyde 3-phosphate dehydrogenase (Fragment) OS=Homo sapiens OX=9606 GN=GAPD PE=2 SV=1 - [Q16768_HUMAN]	Q16768		65.91	1	1	2	12	40.91	1	3	65.91	2	4	44	4.8913	5.08447
MYH9	Myosin-9 OS=Homo sapiens OX=9606 GN=MYH9 PE=1 SV=4 - [MYH9_HUMAN]	P35579	4627;	65	25	124	144	3098	55.71	100	823	62.7	128	989	1960	226.392	5.60498
VIM	Vimentin OS=Homo sapiens OX=9606 GN=VIM PE=1 SV=4 - [VIME_HUMAN]	P08670	7431;	64.81	21	32	35	650	57.94	28	177	62.88	34	209	466	53.6191	5.12256
GAPDH GAPD CDABP0047 OK/SW-cl.12	Glyceraldehyde-3-phosphate dehydrogenase OS=Homo sapiens OX=9606 GN=GAPDH PE=1 SV=3 - [G3P_HUMAN]	P04406	2597;	64.78	7	10	11	122	34.63	7	37	37.91	8	41	335	36.0304	8.45557
ARL1	ADP-ribosylation factor-like protein 1 (Fragment) OS=Homo sapiens OX=9606 GN=ARL1 PE=1 SV=1 - [F8VP99_HUMAN]	F8VP99		64.71	5	1	1	2	64.71	1	1				17	1.78406	8.99756
KRT8 CYK8	Keratin, type II cytoskeletal 8 OS=Homo sapiens OX=9606 GN=KRT8 PE=1 SV=7 - [K2C8_HUMAN]	P05787	3856;	64.18	21	19	31	429	51.76	24	119	52.17	28	153	483	53.6711	5.59229
HSPA8	Heat shock cognate 71 kDa protein (Fragment) OS=Homo sapiens OX=9606 GN=HSPA8 PE=1 SV=8 - [E9PK54_HUMAN]	E9PK54		62.84	6	1	9	90	51.37	7	22	62.84	9	33	183	19.9431	7.32764
KRT14 hCG_2005483	Keratin 14 (Epidermolysis bullosa simplex, Dowling-Meara, Koebner), isoform CRA_a OS=Homo sapiens OX=9606 GN=KRT14 PE=3 SV=1 - [A0A024R1X6_HUMAN]	A0A024R1X6		62.84	4	1	14	94	52.49	11	38	48.28	11	25	261	29.9609	4.89404
KRT16 KRT16A	Keratin, type I cytoskeletal 16 OS=Homo sapiens OX=9606 GN=KRT16 PE=1 SV=4 - [K1C16_HUMAN]	P08779	3868;	59.62	10	13	23	103	44.19	15	26	38.69	16	49	473	51.2362	5.04639
ARF4 ARF2	ADP-ribosylation factor 4 OS=Homo sapiens OX=9606 GN=ARF4 PE=1 SV=3 - [ARF4_HUMAN]	P18085	378;	59.44	7	5	8	41	40	5	8	37.78	5	15	180	20.4977	7.13721
KRT14	Keratin, type I cytoskeletal 14 OS=Homo sapiens OX=9606 GN=KRT14 PE=1 SV=4 - [K1C14_HUMAN]	P02533	3861;	59.32	7	4	24	142	43.43	15	45	46.19	18	54	472	51.5294	5.16064
KRT17	Keratin, type I cytoskeletal 17 OS=Homo sapiens OX=9606 GN=KRT17 PE=1 SV=2 - [K1C17_HUMAN]	Q04695	3872;	58.56	13	17	24	116	42.13	14	32	46.53	19	39	432	48.076	5.021
SOD-1	Superoxide dismutase-1 (Fragment) OS=Homo sapiens OX=9606 GN=SOD-1 PE=4 SV=1 - [W8Q444_HUMAN]	W8Q444		58.33	3	1	1	3	58.33	1	1	58.33	1	1	24	2.54534	8.20654
PRDX6 AOP2 KIAA0106	Peroxiredoxin-6 OS=Homo sapiens OX=9606 GN=PRDX6 PE=1 SV=3 - [PRDX6_HUMAN]	P30041	9588;	58.04	3	10	10	29	34.38	5	7	33.04	6	9	224	25.0192	6.37939
PKM OIP3 PK2 PK3 PKM2	Pyruvate kinase PKM OS=Homo sapiens OX=9606 GN=PKM PE=1 SV=4 - [KPYM_HUMAN]	P14618	5315;	57.63	25	22	22	175	46.33	16	44	57.63	22	59	531	57.9	7.84033
RPS3 OK/SW-cl.26	40S ribosomal protein S3 OS=Homo sapiens OX=9606 GN=RPS3 PE=1 SV=2 - [RS3_HUMAN]	P23396	6188;	57.61	17	11	11	59	39.51	8	15	44.86	9	18	243	26.6714	9.65674
KRT10 KPP	Keratin, type I cytoskeletal 10 OS=Homo sapiens OX=9606 GN=KRT10 PE=1 SV=6 - [K1C10_HUMAN]	P13645	3858;	57.36	8	26	30	318	53.94	26	95	54.97	26	146	584	58.7917	5.21143
KRT5	Keratin, type II cytoskeletal 5 (Fragment) OS=Homo sapiens OX=9606 GN=KRT5 PE=1 SV=1 - [H0YI76_HUMAN]	H0YI76		57.21	1	1	13	77	42.29	9	19	52.74	11	35	201	23.0954	4.97021
PFN1	Profilin-1 OS=Homo sapiens OX=9606 GN=PFN1 PE=1 SV=2 - [PROF1_HUMAN]	P07737	5216;	57.14	3	6	6	18	50	5	6	41.43	4	4	140	15.0446	8.26514
DKFZp686E1899	Uncharacterized protein DKFZp686E1899 OS=Homo sapiens OX=9606 GN=DKFZp686E1899 PE=2 SV=1 - [Q5HYL6_HUMAN]	Q5HYL6		57.1	9	17	17	151	49.15	13	47	53.98	15	39	352	39.5302	5.18604
GNG12	Guanine nucleotide-binding protein G(I)/G(S)/G(O) subunit gamma-12 OS=Homo sapiens OX=9606 GN=GNG12 PE=1 SV=3 - [GBG12_HUMAN]	Q9UBI6	55970;	56.94	2	3	3	10	22.22	1	3	34.72	2	4	72	8.00117	8.96826
SNRPD2 SNRPD1	Small nuclear ribonucleoprotein Sm D2 OS=Homo sapiens OX=9606 GN=SNRPD2 PE=1 SV=1 - [SMD2_HUMAN]	P62316	6633;	55.93	3	7	7	23	31.36	3	4	55.08	6	6	118	13.5182	9.90576
KRT9	Keratin, type I cytoskeletal 9 OS=Homo sapiens OX=9606 GN=KRT9 PE=1 SV=3 - [K1C9_HUMAN]	P35527	3857;	55.7	2	31	31	272	49.44	26	78	48.15	23	104	623	62.0268	5.23682
KRT1	Cytokeratin-1 OS=Homo sapiens OX=9606 GN=KRT1 PE=3 SV=1 - [H6VRF8_HUMAN]	H6VRF8		55.59	18	26	34	457	48.91	25	127	54.19	32	193	644	66.013	8.11865
MYH10	Myosin-10 OS=Homo sapiens OX=9606 GN=MYH10 PE=1 SV=3 - [MYH10_HUMAN]	P35580	4628;	55.36	26	83	100	1075	44.79	75	283	51.01	89	364	1976	228.858	5.5415
CAPZA2	F-actin-capping protein subunit alpha-2 OS=Homo sapiens OX=9606 GN=CAPZA2 PE=1 SV=3 - [CAZA2_HUMAN]	P47755	830;	55.24	7	8	10	42	32.87	6	13	33.22	6	11	286	32.9286	5.84619
RPS17 RPS17L	40S ribosomal protein S17 OS=Homo sapiens OX=9606 GN=RPS17 PE=1 SV=2 - [RS17_HUMAN]	P08708	6218;	54.81	7	5	5	13	32.59	2	3	14.81	2	3	135	15.5404	9.84717
S100A14 S100A15	Protein S100-A14 OS=Homo sapiens OX=9606 GN=S100A14 PE=1 SV=1 - [S10AE_HUMAN]	Q9HCY8	57402;	54.81	1	5	5	8	25	2	3	40.38	4	5	104	11.6548	5.23682
SNRPD1	Small nuclear ribonucleoprotein Sm D1 OS=Homo sapiens OX=9606 GN=SNRPD1 PE=1 SV=1 - [SMD1_HUMAN]	P62314	6632;	54.62	4	5	5	9	9.24	1	1	18.49	2	3	119	13.2734	11.561
RPL12	60S ribosomal protein L12 OS=Homo sapiens OX=9606 GN=RPL12 PE=1 SV=1 - [RL12_HUMAN]	P30050	6136;	54.55	4	6	6	26	49.09	5	5	54.55	6	12	165	17.8075	9.42236
VDAC1 VDAC	Voltage-dependent anion-selective channel protein 1 OS=Homo sapiens OX=9606 GN=VDAC1 PE=1 SV=2 - [VDAC1_HUMAN]	P21796	7416;	54.42	4	9	10	25	30.04	6	6	19.43	4	6	283	30.7536	8.54346
HBA2	Hemoglobin subunit alpha OS=Homo sapiens OX=9606 GN=HBA2 PE=2 SV=1 - [A0A1S5UZ39_HUMAN]	A0A1S5UZ39		54.01	32	5	5	13	54.01	5	7	9.63	1	4	187	20.1333	8.89502
RPL9 OK/SW-cl.103; RPL9P7; RPL9P8; RPL9P9	60S ribosomal protein L9 OS=Homo sapiens OX=9606 GN=RPL9 PE=1 SV=1 - [RL9_HUMAN]	P32969	6133;	53.65	8	6	6	17	36.46	4	4	20.83	3	6	192	21.8498	9.94971
ACTN1	Alpha-actinin-1 OS=Homo sapiens OX=9606 GN=ACTN1 PE=1 SV=2 - [ACTN1_HUMAN]	P12814	87;	53.59	40	25	38	114	26.35	19	26	35.87	27	38	892	102.993	5.41455
ARF3	ADP-ribosylation factor 3 OS=Homo sapiens OX=9606 GN=ARF3 PE=1 SV=2 - [ARF3_HUMAN]	P61204	377;	53.59	12	3	7	41	41.99	5	10	53.59	7	16	181	20.5877	7.43018
MYL12A MLCB MRLC3 RLC	Myosin regulatory light chain 12A OS=Homo sapiens OX=9606 GN=MYL12A PE=1 SV=2 - [ML12A_HUMAN]	P19105	10627;	52.63	9	7	7	74	47.37	6	17	52.63	7	26	171	19.7815	4.80518
H4C1 H4/A H4FA HIST1H4A; H4C2 H4/I H4FI HIST1H4B; H4C3 H4/G H4FG HIST1H4C; H4C4 H4/B H4FB HIST1H4D; H4C5 H4/J H4FJ HIST1H4E; H4C6 H4/C H4FC HIST1H4F; H4C8 H4/H H4FH HIST1H4H; H4C9 H4/M H4FM HIST1H4I; H4C11 H4/E H4FE HIST1H4J; H4C12 H4/D H4FD HIST1H4K; H4C13 H4/K H4FK HIST1H4L; H4C14 H4/N H4F2 H4FN HIST2H4 HIST2H4A; H4C15 H4/O H4FO HIST2H4B; H4-16 HIST4H4	Histone H4 OS=Homo sapiens OX=9606 GN=H4C1 PE=1 SV=2 - [H4_HUMAN]	P62805	121504;554313;8294;8359;8360;8361;8362;8363;8364;8365;8366;8367;8368;8370;	52.43	3	7	7	140	41.75	5	31	50.49	5	44	103	11.3604	11.356
RPL30	60S ribosomal protein L30 (Fragment) OS=Homo sapiens OX=9606 GN=RPL30 PE=1 SV=1 - [E5RI99_HUMAN]	E5RI99		51.75	5	4	4	14	30.7	2	3	41.23	3	4	114	12.6476	9.5542
RPL37A hCG_16380	60S ribosomal protein L37a OS=Homo sapiens OX=9606 GN=RPL37A PE=1 SV=1 - [C9J4Z3_HUMAN]	C9J4Z3		51.47	8	3	3	9	26.47	1	2	51.47	3	4	68	7.61894	10.0083
TUBB2A TUBB2	Tubulin beta-2A chain OS=Homo sapiens OX=9606 GN=TUBB2A PE=1 SV=1 - [TBB2A_HUMAN]	Q13885	7280;	51.24	18	1	16	187	33.03	10	41	41.8	14	63	445	49.875	4.89404
ACTB	Actin, cytoplasmic 1 (Fragment) OS=Homo sapiens OX=9606 GN=ACTB PE=1 SV=1 - [A0A2R8YEA7_HUMAN]	A0A2R8YEA7		50.96	6	1	5	229	36.31	4	65	50.96	5	71	157	17.4596	4.729
ACTB	Actin, cytoplasmic 1 (Fragment) OS=Homo sapiens OX=9606 GN=ACTB PE=1 SV=1 - [A0A2R8YFE2_HUMAN]	A0A2R8YFE2		50.63	1	1	3	185	50.63	3	49	50.63	3	67	79	8.78146	9.20264
CCT5	T-complex protein 1 subunit epsilon OS=Homo sapiens OX=9606 GN=CCT5 PE=1 SV=1 - [E7ENZ3_HUMAN]	E7ENZ3	22948;	50.62	16	19	20	61	23.05	8	10	37.04	16	29	486	53.814	6.41748
ENO1	2-phospho-D-glycerate hydro-lyase OS=Homo sapiens OX=9606 GN=ENO1 PE=1 SV=1 - [A0A2R8Y6G6_HUMAN]	A0A2R8Y6G6		50.46	22	14	14	85	44.47	11	24	43.55	13	33	434	47.2973	6.99072
PRMT5 HRMT1L5 IBP72 JBP1 SKB1	Protein arginine N-methyltransferase 5 OS=Homo sapiens OX=9606 GN=PRMT5 PE=1 SV=4 - [ANM5_HUMAN]	O14744	10419;	50.39	15	22	22	157	33.59	14	32	29.83	16	47	637	72.6376	6.29053
CRYAB CRYA2 HSPB5	Alpha-crystallin B chain OS=Homo sapiens OX=9606 GN=CRYAB PE=1 SV=2 - [CRYAB_HUMAN]	P02511	1410;	50.29	9	7	7	17	39.43	5	6	22.86	4	6	175	20.1464	7.32764
YWHAZ	14-3-3 protein zeta/delta OS=Homo sapiens OX=9606 GN=YWHAZ PE=1 SV=1 - [1433Z_HUMAN]	P63104	7534;	50.2	13	8	11	41	29.39	5	6	50.2	11	19	245	27.7277	4.79248
TUBA3D	Tubulin alpha-3D chain OS=Homo sapiens OX=9606 GN=TUBA3D PE=1 SV=1 - [TBA3D_HUMAN]	P0DPH8	113457;7278;	50	9	2	15	131	45.56	14	40	40.89	12	40	450	49.9276	5.09717
TUBB4B TUBB2C	Tubulin beta-4B chain OS=Homo sapiens OX=9606 GN=TUBB4B PE=1 SV=1 - [TBB4B_HUMAN]	P68371	10383;	49.89	29	2	17	174	41.8	13	38	49.89	17	60	445	49.799	4.89404
HSPA5 GRP78	Endoplasmic reticulum chaperone BiP OS=Homo sapiens OX=9606 GN=HSPA5 PE=1 SV=2 - [BIP_HUMAN]	P11021	3309;	49.85	5	23	25	153	35.32	16	42	45.57	22	58	654	72.2884	5.16064
WDR77 MEP50 WD45 HKMT1069 Nbla10071	Methylosome protein 50 OS=Homo sapiens OX=9606 GN=WDR77 PE=1 SV=1 - [MEP50_HUMAN]	Q9BQA1	79084;	49.71	3	11	11	138	49.71	11	35	40.94	10	44	342	36.7011	5.17334
TPM3	Tropomyosin 3 isoform 1 (Fragment) OS=Homo sapiens OX=9606 GN=TPM3 PE=2 SV=1 - [A0A0S2Z4G4_HUMAN]	A0A0S2Z4G4	7170;	49.6	15	0	15	196	41.53	11	54	45.97	12	62	248	29.0147	4.77979
CCT2 99D8.1 CCTB	T-complex protein 1 subunit beta OS=Homo sapiens OX=9606 GN=CCT2 PE=1 SV=4 - [TCPB_HUMAN]	P78371	10576;	49.35	5	18	18	62	35.33	12	15	28.6	11	18	535	57.4521	6.45557
ERH	Enhancer of rudimentary homolog OS=Homo sapiens OX=9606 GN=ERH PE=1 SV=1 - [G3V279_HUMAN]	G3V279		49.3	2	3	3	10	39.44	2	4	25.35	2	2	71	8.19787	4.70361
CD55	CD55 molecule (Cromer Blood Group) (Fragment) OS=Homo sapiens OX=9606 GN=CD55 PE=4 SV=1 - [A0A223PIC2_HUMAN]	A0A223PIC2		49.18	3	1	2	4	29.51	1	1	19.67	1	1	61	6.71412	4.28467
ANXA2 ANX2 ANX2L4 CAL1H LPC2D	Annexin A2 OS=Homo sapiens OX=9606 GN=ANXA2 PE=1 SV=2 - [ANXA2_HUMAN]	P07355	302;	48.67	27	14	14	69	31.86	8	16	45.43	13	26	339	38.5798	7.75244
RPS12	40S ribosomal protein S12 OS=Homo sapiens OX=9606 GN=RPS12 PE=1 SV=3 - [RS12_HUMAN]	P25398	6206;	48.48	1	5	5	11	28.03	2	2	25	3	4	132	14.5055	7.21045
HSPA8	Heat shock cognate 71 kDa protein (Fragment) OS=Homo sapiens OX=9606 GN=HSPA8 PE=1 SV=1 - [E9PN89_HUMAN]	E9PN89		48.4	2	1	13	98	39.1	10	28	36.54	9	30	312	34.797	7.53271
BANF1 BAF BCRG1	Barrier-to-autointegration factor OS=Homo sapiens OX=9606 GN=BANF1 PE=1 SV=1 - [BAF_HUMAN]	O75531	8815;	48.31	2	3	3	33	26.97	1	8	34.83	2	9	89	10.052	6.0874
RAB7A RAB7	Ras-related protein Rab-7a OS=Homo sapiens OX=9606 GN=RAB7A PE=1 SV=1 - [RAB7A_HUMAN]	P51149	7879;	48.31	12	8	8	22	38.65	6	8	36.23	6	7	207	23.4748	6.69775
PDIA3	Protein disulfide-isomerase A3 (Fragment) OS=Homo sapiens OX=9606 GN=PDIA3 PE=1 SV=1 - [H7BZJ3_HUMAN]	H7BZJ3		47.97	1	1	5	7				26.83	3	3	123	13.5108	7.29834
KIF23	Kinesin-like protein OS=Homo sapiens OX=9606 GN=KIF23 PE=1 SV=1 - [A0A2U3TZL8_HUMAN]	A0A2U3TZL8		47.78	4	1	28	116	33.33	20	37	30.12	18	31	810	92.6247	7.95752
FBL	FBL protein (Fragment) OS=Homo sapiens OX=9606 GN=FBL PE=2 SV=2 - [Q96BS4_HUMAN]	Q96BS4		47.69	12	9	9	14	19.23	3	3	17.69	4	4	260	28.4318	9.42236
FLNA	Filamin A OS=Homo sapiens OX=9606 GN=FLNA PE=2 SV=1 - [Q60FE6_HUMAN]	Q60FE6		47.63	17	75	83	288	27.22	45	66	30.74	59	93	2612	277.332	6.04932
RAB35	Ras-related protein Rab-35 (Fragment) OS=Homo sapiens OX=9606 GN=RAB35 PE=1 SV=1 - [F5H157_HUMAN]	F5H157		47.57	56	5	7	19	21.62	4	5	17.84	3	5	185	21.2009	8.30908
PLEC PLEC1	Plectin OS=Homo sapiens OX=9606 GN=PLEC PE=1 SV=3 - [PLEC_HUMAN]	Q15149	5339;	47.54	11	178	179	658	28.59	102	163	37.53	141	236	4684	531.466	5.96045
YWHAE	14-3-3 protein epsilon OS=Homo sapiens OX=9606 GN=YWHAE PE=1 SV=1 - [1433E_HUMAN]	P62258	7531;	47.45	11	8	10	34	28.63	6	7	28.24	6	11	255	29.1554	4.7417
HSP90AB1 HSP90B HSPC2 HSPCB	Heat shock protein HSP 90-beta OS=Homo sapiens OX=9606 GN=HSP90AB1 PE=1 SV=4 - [HS90B_HUMAN]	P08238	3326;	47.38	11	16	27	177	32.46	18	42	36.74	22	64	724	83.2121	5.03369
RAB1A RAB1	Ras-related protein Rab-1A OS=Homo sapiens OX=9606 GN=RAB1A PE=1 SV=3 - [RAB1A_HUMAN]	P62820	5861;	47.32	58	2	8	33	35.61	6	8	43.41	7	13	205	22.6634	6.21436
TPM3 hCG_1997142	Tropomyosin 3 isoform 2 OS=Homo sapiens OX=9606 GN=TPM3 PE=2 SV=1 - [A0A0S2Z4G8_HUMAN]	A0A0S2Z4G8		47.18	7	0	13	167	45.16	11	45	39.92	10	51	248	28.7427	4.71631
TPM4	Tropomyosin alpha-4 chain OS=Homo sapiens OX=9606 GN=TPM4 PE=1 SV=3 - [TPM4_HUMAN]	P67936	7171;	47.18	12	5	11	137	32.26	7	39	40.32	9	43	248	28.5045	4.69092
ARF5	ADP-ribosylation factor 5 (Fragment) OS=Homo sapiens OX=9606 GN=ARF5 PE=1 SV=1 - [C9J1Z8_HUMAN]	C9J1Z8		46.67	6	1	5	25	26	2	3	40	4	10	150	17.0959	7.34229
YWHAQ	14-3-3 protein theta OS=Homo sapiens OX=9606 GN=YWHAQ PE=1 SV=1 - [1433T_HUMAN]	P27348	10971;	46.12	7	6	9	33	25.71	4	5	46.12	9	12	245	27.7468	4.77979
ELOC	Elongin-C (Fragment) OS=Homo sapiens OX=9606 GN=ELOC PE=1 SV=1 - [E5RHG8_HUMAN]	E5RHG8		46.07	3	3	3	7	13.48	1	1	23.6	2	2	89	9.95372	5.38916
KCNJ16	Inward rectifier potassium channel 16 (Fragment) OS=Homo sapiens OX=9606 GN=KCNJ16 PE=4 SV=1 - [K7EKJ4_HUMAN]	K7EKJ4		45.71	5	1	1	1				45.71	1	1	35	4.16512	9.87646
RPS15	40S ribosomal protein S15 (Fragment) OS=Homo sapiens OX=9606 GN=RPS15 PE=1 SV=1 - [S4R456_HUMAN]	S4R456		45.59	8	2	2	5	45.59	2	2				68	8.02147	11.4731
RPL24	60S ribosomal protein L24 OS=Homo sapiens OX=9606 GN=RPL24 PE=1 SV=1 - [C9JXB8_HUMAN]	C9JXB8		45.45	3	6	6	16	24.79	3	3	25.62	3	5	121	14.3598	11.312
RACK1 GNB2L1 HLC7 PIG21	Receptor of activated protein C kinase 1 OS=Homo sapiens OX=9606 GN=RACK1 PE=1 SV=3 - [RACK1_HUMAN]	P63244	10399;	45.43	24	11	11	26	21.77	6	7	21.77	6	8	317	35.0546	7.69385
ETFA	Electron transfer flavoprotein subunit alpha, mitochondrial (Fragment) OS=Homo sapiens OX=9606 GN=ETFA PE=1 SV=1 - [H0YLU7_HUMAN]	H0YLU7		45.21	9	9	9	14	5.28	1	1	15.84	4	5	303	31.7197	7.98682
TUBB6	Tubulin beta-6 chain (Fragment) OS=Homo sapiens OX=9606 GN=TUBB6 PE=1 SV=1 - [K7EK43_HUMAN]	K7EK43		45.16	1	1	1	28	45.16	1	9	45.16	1	8	31	3.41965	4.4624
PFN2	Profilin OS=Homo sapiens OX=9606 GN=PFN2 PE=1 SV=1 - [C9J0J7_HUMAN]	C9J0J7		45.05	9	3	3	7	14.29	1	1	15.38	1	1	91	9.83408	9.17334
RPL28	60S ribosomal protein L28 OS=Homo sapiens OX=9606 GN=RPL28 PE=1 SV=1 - [H0YLP6_HUMAN]	H0YLP6		44.94	5	4	4	14	23.6	2	3	35.96	3	5	89	9.65091	10.3599
TAGLN2	Transgelin-2 (Fragment) OS=Homo sapiens OX=9606 GN=TAGLN2 PE=1 SV=1 - [X6RJP6_HUMAN]	X6RJP6		44.92	3	6	6	14	29.41	4	4	24.06	4	4	187	21.0725	7.81104
KIF23 KNSL5 MKLP1	Kinesin-like protein KIF23 OS=Homo sapiens OX=9606 GN=KIF23 PE=1 SV=3 - [KIF23_HUMAN]	Q02241	9493;	44.79	4	4	31	123	32.71	23	40	26.77	19	32	960	109.99	8.51416
TPM1 hCG_33495	Tropomyosin 1 (Alpha), isoform CRA_m OS=Homo sapiens OX=9606 GN=TPM1 PE=1 SV=1 - [H7BYY1_HUMAN]	H7BYY1	7168;	44.76	16	0	12	136	37.1	9	35	30.24	8	43	248	28.7296	4.81787
KRT5	Keratin, type II cytoskeletal 5 OS=Homo sapiens OX=9606 GN=KRT5 PE=1 SV=3 - [K2C5_HUMAN]	P13647	3852;	44.75	7	8	29	151	29.49	18	36	38.81	24	73	590	62.34	7.73779
PRDX1 PAGA PAGB TDPX2	Peroxiredoxin-1 OS=Homo sapiens OX=9606 GN=PRDX1 PE=1 SV=1 - [PRDX1_HUMAN]	Q06830	5052;	44.72	4	6	7	48	18.59	3	10	44.72	7	20	199	22.0963	8.1333
TUBA4A TUBA1	Tubulin alpha-4A chain OS=Homo sapiens OX=9606 GN=TUBA4A PE=1 SV=1 - [TBA4A_HUMAN]	P68366	7277;	44.64	10	2	13	104	37.05	11	32	32.37	9	29	448	49.8924	5.05908
PPP1CC	Serine/threonine-protein phosphatase (Fragment) OS=Homo sapiens OX=9606 GN=PPP1CC PE=3 SV=1 - [Q9UPN1_HUMAN]	Q9UPN1		44.56	13	3	11	25	28.57	7	9	19.73	5	5	294	33.7518	5.24951
KRT6C KRT6E	Keratin, type II cytoskeletal 6C OS=Homo sapiens OX=9606 GN=KRT6C PE=1 SV=3 - [K2C6C_HUMAN]	P48668	286887;	44.5	4	1	28	158	40.07	23	52	38.3	22	60	564	59.9883	8.00146
ATP5B	ATP synthase subunit beta (Fragment) OS=Homo sapiens OX=9606 GN=ATP5B PE=2 SV=1 - [Q0QEN7_HUMAN]	Q0QEN7		44.49	6	13	13	51	31.46	10	15	28.31	9	15	445	48.083	5.07178
PPP1CB	Serine/threonine-protein phosphatase PP1-beta catalytic subunit OS=Homo sapiens OX=9606 GN=PPP1CB PE=1 SV=3 - [PP1B_HUMAN]	P62140	5500;	44.34	12	4	12	29	29.97	8	10	29.05	8	8	327	37.1626	6.18896
EEF1D EF1D	Elongation factor 1-delta OS=Homo sapiens OX=9606 GN=EEF1D PE=1 SV=5 - [EF1D_HUMAN]	P29692	1936;	44.13	27	9	10	36	24.56	5	8	44.13	10	14	281	31.1028	5.0083
SUB1 PC4 RPO2TC1	Activated RNA polymerase II transcriptional coactivator p15 OS=Homo sapiens OX=9606 GN=SUB1 PE=1 SV=3 - [TCP4_HUMAN]	P53999	10923;	44.09	6	5	5	18	18.9	2	3	33.07	4	7	127	14.3864	9.59814
TCP1 CCT1 CCTA	T-complex protein 1 subunit alpha OS=Homo sapiens OX=9606 GN=TCP1 PE=1 SV=1 - [TCPA_HUMAN]	P17987	6950;	44.06	11	19	19	62	31.47	13	16	28.42	13	18	556	60.3056	6.11279
VDAC2 hCG_23984	Outer mitochondrial membrane protein porin 2 OS=Homo sapiens OX=9606 GN=VDAC2 PE=3 SV=1 - [A0A024QZN9_HUMAN]	A0A024QZN9		43.89	7	9	9	18	34.48	7	8	20.06	5	5	319	34.4591	7.98682
MYO5B	Unconventional myosin-Vb (Fragment) OS=Homo sapiens OX=9606 GN=MYO5B PE=1 SV=1 - [A0A0A0MR36_HUMAN]	A0A0A0MR36		43.83	2	1	31	135	32.23	20	41	33.68	25	49	965	111.901	6.25244
DKFZp686A15170	Uncharacterized protein DKFZp686A15170 (Fragment) OS=Homo sapiens OX=9606 GN=DKFZp686A15170 PE=2 SV=1 - [Q68DG4_HUMAN]	Q68DG4		43.81	4	1	6	35	31.44	4	7	35.05	5	11	194	21.493	7.57666
ACTR3 ARP3	Actin-related protein 3 OS=Homo sapiens OX=9606 GN=ACTR3 PE=1 SV=3 - [ARP3_HUMAN]	P61158	10096;	43.78	16	13	13	28	18.9	6	7	10.29	4	6	418	47.341	5.88428
RPS19	40S ribosomal protein S19 (Fragment) OS=Homo sapiens OX=9606 GN=RPS19 PE=1 SV=1 - [M0R2L9_HUMAN]	M0R2L9		43.66	5	3	3	7	30.99	2	2	30.99	2	3	71	8.18427	8.88037
TPM1 hCG_33495	Tropomyosin 1 (Alpha) isoform 4 OS=Homo sapiens OX=9606 GN=TPM1 PE=3 SV=1 - [D9YZV5_HUMAN]	D9YZV5	7168;	43.66	15	1	13	152	32.04	9	37	30.99	9	48	284	32.8558	4.77979
TPM4	Tropomyosin alpha-4 chain (Fragment) OS=Homo sapiens OX=9606 GN=TPM4 PE=1 SV=2 - [A0A2R8YHD2_HUMAN]	A0A2R8YHD2		43.55	5	2	10	116	34.68	8	34	28.23	7	36	248	28.6876	4.65283
KRT6B K6B KRTL1	Keratin, type II cytoskeletal 6B OS=Homo sapiens OX=9606 GN=KRT6B PE=1 SV=5 - [K2C6B_HUMAN]	P04259	3854;	43.44	2	2	28	147	40.07	23	47	35.28	21	58	564	60.0303	8.00146
ARF6	ADP-ribosylation factor 6 OS=Homo sapiens OX=9606 GN=ARF6 PE=1 SV=2 - [ARF6_HUMAN]	P62330	382;	43.43	3	5	5	17	43.43	5	7	24.57	3	5	175	20.0694	8.95361
HEL-S-273	Epididymis secretory protein Li 273 OS=Homo sapiens OX=9606 GN=HEL-S-273 PE=2 SV=1 - [V9HW25_HUMAN]	V9HW25	7169;	43.31	5	0	11	177	40.85	10	50	43.31	11	62	284	32.9696	4.66553
MACROH2A1 H2AFY	Core histone macro-H2A.1 OS=Homo sapiens OX=9606 GN=MACROH2A1 PE=1 SV=4 - [H2AY_HUMAN]	O75367	9555;	43.28	4	11	12	47	35.48	9	13	28.76	8	13	372	39.5925	9.78857
MYL6B MLC1SA	Myosin light chain 6B OS=Homo sapiens OX=9606 GN=MYL6B PE=1 SV=1 - [MYL6B_HUMAN]	P14649	140465;	43.27	3	6	8	103	25	4	30	43.27	8	45	208	22.7497	5.73193
CLNS1A	Chloride channel, nucleotide sensitive 1A OS=Homo sapiens OX=9606 GN=CLNS1A PE=1 SV=1 - [E9PMI6_HUMAN]	E9PMI6	1207;	43.11	6	5	5	20	18.56	2	3	22.75	3	7	167	18.2477	4.41162
HNRNPC	Heterogeneous nuclear ribonucleoproteins C1/C2 OS=Homo sapiens OX=9606 GN=HNRNPC PE=1 SV=1 - [B2R5W2_HUMAN]	B2R5W2		43.1	23	1	14	113	35.86	9	34	36.55	9	22	290	31.9288	5.23682
SPRR2E	Small proline-rich protein 2E OS=Homo sapiens OX=9606 GN=SPRR2E PE=2 SV=2 - [SPR2E_HUMAN]	P22531	6704;	43.06	7	2	2	4				43.06	2	3	72	7.84959	8.30908
ARPC4 ARC20	Actin-related protein 2/3 complex subunit 4 OS=Homo sapiens OX=9606 GN=ARPC4 PE=1 SV=3 - [ARPC4_HUMAN]	P59998	10093;	42.86	9	6	6	18	24.4	3	4	18.45	3	5	168	19.6543	8.42627
GSTP1 FAEES3 GST3	Glutathione S-transferase P OS=Homo sapiens OX=9606 GN=GSTP1 PE=1 SV=2 - [GSTP1_HUMAN]	P09211	2950;	42.86	5	5	6	21	30.48	4	7	28.57	4	9	210	23.341	5.64307
S100A11 MLN70 S100C	Protein S100-A11 OS=Homo sapiens OX=9606 GN=S100A11 PE=1 SV=2 - [S10AB_HUMAN]	P31949	6282;	42.86	2	4	4	5	17.14	2	2	8.57	1	1	105	11.7328	7.12256
TPM3	Tropomyosin alpha-3 chain OS=Homo sapiens OX=9606 GN=TPM3 PE=1 SV=1 - [J3KN67_HUMAN]	J3KN67		42.81	10	0	14	161	31.23	10	43	40	12	55	285	33.2018	4.76709
VIL2	Cytovillin 2 (Fragment) OS=Homo sapiens OX=9606 GN=VIL2 PE=2 SV=1 - [Q9UJU1_HUMAN]	Q9UJU1		42.55	7	1	6	11	26.24	3	3	20.57	3	3	141	16.23	9.30518
PCBP1	Poly(rC)-binding protein 1 OS=Homo sapiens OX=9606 GN=PCBP1 PE=1 SV=2 - [PCBP1_HUMAN]	Q15365	5093;	42.42	2	8	10	32	24.16	5	8	26.4	7	11	356	37.4739	7.09326
HSPA8 HSC70 HSP73 HSPA10	Heat shock cognate 71 kDa protein OS=Homo sapiens OX=9606 GN=HSPA8 PE=1 SV=1 - [HSP7C_HUMAN]	P11142	3312;	42.11	26	7	22	152	32.2	16	44	31.73	16	48	646	70.8542	5.51611
TUBB6	Tubulin beta-6 chain OS=Homo sapiens OX=9606 GN=TUBB6 PE=1 SV=1 - [TBB6_HUMAN]	Q9BUF5	84617;	41.93	15	7	14	97	33.63	12	21	30.04	11	32	446	49.825	4.88135
TPM2 TPM2b	Beta tropomyosin isoform OS=Homo sapiens OX=9606 GN=TPM2 PE=1 SV=1 - [A7XZE4_HUMAN]	A7XZE4	7169;	41.9	5	0	11	159	39.44	10	43	41.9	11	57	284	33.0056	4.69092
CCT8 hCG_1810843	CCT-theta OS=Homo sapiens OX=9606 GN=CCT8 PE=2 SV=1 - [Q7Z759_HUMAN]	Q7Z759	10694;	41.85	5	17	17	47	19.32	7	10	31.79	13	16	497	54.0717	5.31299
MPRIP KIAA0864 MRIP RHOIP3	Myosin phosphatase Rho-interacting protein OS=Homo sapiens OX=9606 GN=MPRIP PE=1 SV=3 - [MPRIP_HUMAN]	Q6WCQ1	23164;	41.76	13	1	31	83	18.93	15	17	22.54	19	27	1025	116.461	6.21436
GNAI2 GNAI2B	Guanine nucleotide-binding protein G(i) subunit alpha-2 OS=Homo sapiens OX=9606 GN=GNAI2 PE=1 SV=3 - [GNAI2_HUMAN]	P04899	2771;	41.69	32	7	11	36	27.04	7	8	34.37	9	13	355	40.4251	5.5415
EIF2S1 EIF2A	Eukaryotic translation initiation factor 2 subunit 1 OS=Homo sapiens OX=9606 GN=EIF2S1 PE=1 SV=3 - [IF2A_HUMAN]	P05198	1965;	41.59	4	12	12	28	23.17	6	6	27.62	8	12	315	36.0894	5.08447
RAB10	Ras-related protein Rab-10 OS=Homo sapiens OX=9606 GN=RAB10 PE=1 SV=1 - [RAB10_HUMAN]	P61026	10890;	41.5	55	4	6	21	32	5	6	22.5	4	8	200	22.5266	8.38232
UBA52 UBCEP2	Ubiquitin-60S ribosomal protein L40 OS=Homo sapiens OX=9606 GN=UBA52 PE=1 SV=2 - [RL40_HUMAN]	P62987	7311;	41.41	35	1	5	43	19.53	2	13	33.59	4	18	128	14.719	9.83252
RAB1B	Ras-related protein Rab-1B OS=Homo sapiens OX=9606 GN=RAB1B PE=1 SV=1 - [RAB1B_HUMAN]	Q9H0U4	81876;	41.29	58	1	7	37	36.32	6	8	37.31	6	14	201	22.1572	5.73193
RAB11B YPT3	Ras-related protein Rab-11B OS=Homo sapiens OX=9606 GN=RAB11B PE=1 SV=4 - [RB11B_HUMAN]	Q15907	9230;	41.28	7	7	7	13	19.27	3	4	11.01	2	3	218	24.4735	5.93506
RPL22 hCG_2009685	60S ribosomal protein L22 OS=Homo sapiens OX=9606 GN=RPL22 PE=1 SV=1 - [K7ERI7_HUMAN]	K7ERI7		41.05	8	3	3	12	25.26	2	3	25.26	2	3	95	11.1617	6.80029
HNRNPH3 HNRPH3	Heterogeneous nuclear ribonucleoprotein H3 OS=Homo sapiens OX=9606 GN=HNRNPH3 PE=1 SV=2 - [HNRH3_HUMAN]	P31942	3189;	41.04	4	9	9	34	22.25	5	9	21.68	6	11	346	36.9031	6.87354
HLA-B	MHC class I antigen (Fragment) OS=Homo sapiens OX=9606 GN=HLA-B PE=3 SV=1 - [A0A0A7C8N9_HUMAN]	A0A0A7C8N9		40.88	1237	0	5	14	14.36	2	2	27.62	4	6	181	21.0782	5.69385
NACA	Nascent polypeptide-associated complex subunit alpha (Fragment) OS=Homo sapiens OX=9606 GN=NACA PE=1 SV=1 - [F8W1N5_HUMAN]	F8W1N5		40.85	8	2	2	4	40.85	2	2	19.72	1	1	71	7.80827	9.62744
KIF11 EG5 KNSL1 TRIP5	Kinesin-like protein KIF11 OS=Homo sapiens OX=9606 GN=KIF11 PE=1 SV=2 - [KIF11_HUMAN]	P52732	3832;	40.72	3	35	35	113	21.21	17	24	31.44	29	44	1056	119.085	5.64307
TRIM21 RNF81 RO52 SSA1	E3 ubiquitin-protein ligase TRIM21 OS=Homo sapiens OX=9606 GN=TRIM21 PE=1 SV=1 - [RO52_HUMAN]	P19474	6737;	40.63	2	16	16	94	29.26	10	23	35.79	15	37	475	54.1351	6.37939
SPIN1 OCR SPIN	Spindlin-1 OS=Homo sapiens OX=9606 GN=SPIN1 PE=1 SV=3 - [SPIN1_HUMAN]	Q9Y657	10927;	40.46	5	6	8	24	8.78	2	3	31.68	6	11	262	29.5818	6.96143
CALML5 CLSP	Calmodulin-like protein 5 OS=Homo sapiens OX=9606 GN=CALML5 PE=1 SV=2 - [CALL5_HUMAN]	Q9NZT1	51806;	40.41	2	3	3	13	40.41	3	5	24.66	2	4	146	15.8828	4.43701
RPS3A	40S ribosomal protein S3a (Fragment) OS=Homo sapiens OX=9606 GN=RPS3A PE=1 SV=1 - [D6RG13_HUMAN]	D6RG13		40.36	16	8	8	29	25.56	4	6	40.36	8	12	223	25.5914	9.65674
H2AJ	Histone H2A (Fragment) OS=Homo sapiens OX=9606 GN=H2AJ PE=1 SV=1 - [H0YFX9_HUMAN]	H0YFX9		40.22	20	1	4	34	32.61	3	12	40.22	4	10	92	9.96958	9.70068
SPTBN1 SPTB2	Spectrin beta chain, non-erythrocytic 1 OS=Homo sapiens OX=9606 GN=SPTBN1 PE=1 SV=2 - [SPTB2_HUMAN]	Q01082	6711;	40.06	22	75	75	166	14.04	25	29	21.28	42	50	2364	274.439	5.56689
RPS4X	RPS4X protein (Fragment) OS=Homo sapiens OX=9606 GN=RPS4X PE=2 SV=2 - [Q96IR1_HUMAN]	Q96IR1		39.92	10	8	8	34	18.52	3	7	39.92	8	16	243	27.2427	9.93506
rps2	40S ribosomal protein S2 OS=Homo sapiens OX=9606 GN=rps2 PE=2 SV=1 - [Q8J014_HUMAN]	Q8J014		39.91	19	7	7	37	29.61	5	8	39.91	7	13	233	25.5888	9.86182
TPM2	Tropomyosin beta chain OS=Homo sapiens OX=9606 GN=TPM2 PE=1 SV=1 - [Q5TCU3_HUMAN]	Q5TCU3	7169;	39.79	6	0	10	160	36.62	9	45	36.62	9	55	284	32.7946	4.67822
STK38 NDR1	Serine/threonine-protein kinase 38 OS=Homo sapiens OX=9606 GN=STK38 PE=1 SV=1 - [STK38_HUMAN]	Q15208	11329;	39.78	4	13	15	73	36.13	13	21	34.19	13	19	465	54.1554	7.15186
MYO5B KIAA1119	Unconventional myosin-Vb OS=Homo sapiens OX=9606 GN=MYO5B PE=1 SV=3 - [MYO5B_HUMAN]	Q9ULV0	4645;	39.77	10	22	56	247	27.33	34	69	29.65	45	90	1848	213.538	7.1958
CAP1 hCG_2033246	Adenylyl cyclase-associated protein OS=Homo sapiens OX=9606 GN=CAP1 PE=2 SV=1 - [D3DPU2_HUMAN]	D3DPU2	10487;	39.58	18	13	13	37	22.11	8	10	18.74	7	10	475	51.6406	8.01611
ACTN4	Alpha-actinin-4 OS=Homo sapiens OX=9606 GN=ACTN4 PE=1 SV=2 - [ACTN4_HUMAN]	O43707	81;	39.52	16	17	30	94	22.39	17	23	24.92	20	28	911	104.788	5.43994
LDHA PIG19	L-lactate dehydrogenase A chain OS=Homo sapiens OX=9606 GN=LDHA PE=1 SV=2 - [LDHA_HUMAN]	P00338	3939;	39.46	24	10	11	27	18.07	5	7	23.8	8	13	332	36.6654	8.26514
RPS8 OK/SW-cl.83	40S ribosomal protein S8 OS=Homo sapiens OX=9606 GN=RPS8 PE=1 SV=2 - [RS8_HUMAN]	P62241	6202;	39.42	3	7	7	50	36.06	6	15	39.42	7	18	208	24.1902	10.3159
MYO1D KIAA0727	Unconventional myosin-Id OS=Homo sapiens OX=9606 GN=MYO1D PE=1 SV=2 - [MYO1D_HUMAN]	O94832	4642;	39.17	9	30	30	86	17.2	13	17	19.38	17	21	1006	116.129	9.39307
RPL7	60S ribosomal protein L7 OS=Homo sapiens OX=9606 GN=RPL7 PE=1 SV=1 - [RL7_HUMAN]	P18124	6129;	39.11	6	9	9	25	8.87	2	5	29.03	7	12	248	29.2072	10.6528
RPS15A	40S ribosomal protein S15a OS=Homo sapiens OX=9606 GN=RPS15A PE=1 SV=1 - [I3L3P7_HUMAN]	I3L3P7		39	9	4	4	14	14	1	5	18	2	4	100	11.4702	10.1548
CCT3	T-complex protein 1 subunit gamma OS=Homo sapiens OX=9606 GN=CCT3 PE=1 SV=1 - [B4DUR8_HUMAN]	B4DUR8		38.8	11	16	16	50	16.8	7	9	32.2	14	29	500	55.6387	5.64307
L27a	Ribosomal protein L27a OS=Homo sapiens OX=9606 GN=L27a PE=4 SV=1 - [Q9BQQ5_HUMAN]	Q9BQQ5		38.68	6	4	4	13	21.7	2	3	38.68	4	5	106	12.0074	11.4585
TPM2 TMSB	Tropomyosin beta chain OS=Homo sapiens OX=9606 GN=TPM2 PE=1 SV=1 - [TPM2_HUMAN]	P07951	7169;	38.38	6	0	10	142	35.21	9	38	35.21	9	50	284	32.8306	4.70361
MYH14 KIAA2034 FP17425	Myosin-14 OS=Homo sapiens OX=9606 GN=MYH14 PE=1 SV=2 - [MYH14_HUMAN]	Q7Z406	79784;	38.3	24	30	62	335	28.02	43	93	22.76	40	108	1995	227.732	5.60498
TUBB3 TUBB4	Tubulin beta-3 chain OS=Homo sapiens OX=9606 GN=TUBB3 PE=1 SV=2 - [TBB3_HUMAN]	Q13509	10381;	38.22	17	1	14	164	33.33	12	42	36.22	13	54	450	50.4003	4.93213
FASN	3-hydroxyacyl-[acyl-carrier-protein] dehydratase OS=Homo sapiens OX=9606 GN=FASN PE=1 SV=1 - [A0A0U1RQF0_HUMAN]	A0A0U1RQF0		38.14	7	68	68	334	27.62	48	94	29.93	55	119	2509	273.026	6.46826
SRSF7 SFRS7 hCG_15878	Serine/arginine-rich-splicing factor 7 OS=Homo sapiens OX=9606 GN=SRSF7 PE=1 SV=1 - [A0A0B4J1Z1_HUMAN]	A0A0B4J1Z1		37.96	6	4	5	11	10.22	1	2	25.55	3	3	137	15.7528	9.80322
HSD17B10 ERAB HADH2 MRPP2 SCHAD SDR5C1 XH98G2	3-hydroxyacyl-CoA dehydrogenase type-2 OS=Homo sapiens OX=9606 GN=HSD17B10 PE=1 SV=3 - [HCD2_HUMAN]	Q99714	3028;	37.93	3	6	6	17	20.69	3	4	16.09	3	5	261	26.9061	7.78174
MYH14	Myosin-14 (Fragment) OS=Homo sapiens OX=9606 GN=MYH14 PE=1 SV=8 - [M0QY43_HUMAN]	M0QY43		37.82	21	2	30	173	24.15	18	49	23.45	20	58	1002	113.712	7.59131
LMNA LMN1	Prelamin-A/C OS=Homo sapiens OX=9606 GN=LMNA PE=1 SV=1 - [LMNA_HUMAN]	P02545	4000;	37.8	16	19	20	58	23.34	11	16	30.27	16	20	664	74.0947	7.02002
KRT31 HHA1 HKA1 KRTHA1	Keratin, type I cuticular Ha1 OS=Homo sapiens OX=9606 GN=KRT31 PE=1 SV=3 - [K1H1_HUMAN]	Q15323	3881;	37.74	9	5	13	30	13.94	5	6	10.34	4	7	416	47.2071	4.88135
RAB5C RABL	Ras-related protein Rab-5C OS=Homo sapiens OX=9606 GN=RAB5C PE=1 SV=2 - [RAB5C_HUMAN]	P51148	5878;	37.5	16	4	6	18	13.89	2	2	19.44	3	7	216	23.4678	8.41162
PHGDH	D-3-phosphoglycerate dehydrogenase OS=Homo sapiens OX=9606 GN=PHGDH PE=1 SV=1 - [A0A286YF22_HUMAN]	A0A286YF22		37.45	21	14	14	40	21.29	8	12	17.49	7	10	526	55.903	6.7124
CDK1 CDC2 hCG_40242	Cell division cycle 2, G1 to S and G2 to M, isoform CRA_a OS=Homo sapiens OX=9606 GN=CDK1 PE=1 SV=1 - [A0A024QZP7_HUMAN]	A0A024QZP7		37.37	17	8	8	24	13.13	3	4	24.92	6	10	297	34.0599	8.39697
SDC4	Syndecan-4 OS=Homo sapiens OX=9606 GN=SDC4 PE=1 SV=2 - [SDC4_HUMAN]	P31431	6385;	37.37	5	6	6	11	6.57	1	1	12.63	2	3	198	21.628	4.50049
PUF60	60 kDa poly(U)-binding-splicing factor (Fragment) OS=Homo sapiens OX=9606 GN=PUF60 PE=1 SV=8 - [E9PQ56_HUMAN]	E9PQ56		37.27	8	1	7	22	14.91	3	5	27.95	6	7	322	34.4066	8.5874
TUFM	Elongation factor Tu, mitochondrial OS=Homo sapiens OX=9606 GN=TUFM PE=1 SV=2 - [EFTU_HUMAN]	P49411	7284;	37.17	2	12	12	28	11.5	4	4	17.92	6	8	452	49.5102	7.60596
TPM1	Tropomyosin alpha-1 chain OS=Homo sapiens OX=9606 GN=TPM1 PE=1 SV=1 - [H0YK48_HUMAN]	H0YK48	7168;	37.1	9	0	10	133	35.48	9	36	27.02	7	41	248	28.5625	4.76709
DYNLL1 DLC1 DNCL1 DNCLC1 HDLC1	Dynein light chain 1, cytoplasmic OS=Homo sapiens OX=9606 GN=DYNLL1 PE=1 SV=1 - [DYL1_HUMAN]	P63167	8655;	37.08	5	2	2	4	12.36	1	1	12.36	1	2	89	10.3591	7.40088
KRT75 K6HF KB18	Keratin, type II cytoskeletal 75 OS=Homo sapiens OX=9606 GN=KRT75 PE=1 SV=2 - [K2C75_HUMAN]	O95678	9119;	37.02	1	10	22	88	23.77	13	27	28.13	16	32	551	59.524	7.73779
HSPB1	Heat shock protein beta-1 OS=Homo sapiens OX=9606 GN=HSPB1 PE=4 SV=1 - [A0A6Q8PFK8_HUMAN]	A0A6Q8PFK8		36.87	11	6	6	31	21.72	3	5	36.87	6	16	198	21.8691	5.84619
FLNC ABPL FLN2	Filamin-C OS=Homo sapiens OX=9606 GN=FLNC PE=1 SV=3 - [FLNC_HUMAN]	Q14315	2318;	36.84	5	60	70	194	22.17	41	54	22.53	44	59	2725	290.841	5.97314
RPS18 D6S218E	40S ribosomal protein S18 OS=Homo sapiens OX=9606 GN=RPS18 PE=1 SV=3 - [RS18_HUMAN]	P62269	6222;	36.84	4	6	6	16				30.92	5	10	152	17.7079	10.9897
YWHAB	14-3-3 protein beta/alpha OS=Homo sapiens OX=9606 GN=YWHAB PE=1 SV=3 - [1433B_HUMAN]	P31946	7529;	36.59	8	4	7	25	21.14	3	5	30.89	6	9	246	28.0648	4.83057
KRT81	Keratin, type II cuticular Hb1 OS=Homo sapiens OX=9606 GN=KRT81 PE=1 SV=1 - [A0A087X106_HUMAN]	A0A087X106		36.57	10	1	15	39	16.32	6	7	22.93	10	12	484	53.082	5.46533
NIFK MKI67IP NOPP34	MKI67 FHA domain-interacting nucleolar phosphoprotein OS=Homo sapiens OX=9606 GN=NIFK PE=1 SV=1 - [MK67I_HUMAN]	Q9BYG3	84365;	36.52	4	3	7	13	15.36	3	3	4.1	1	1	293	34.201	9.87646
NME1-NME2 hCG_2001850	Nucleoside diphosphate kinase OS=Homo sapiens OX=9606 GN=NME1-NME2 PE=1 SV=1 - [Q32Q12_HUMAN]	Q32Q12		36.3	9	6	6	14	8.22	1	1	21.23	4	4	292	32.6209	8.48486
RHOA ARH12 ARHA RHO12	Transforming protein RhoA OS=Homo sapiens OX=9606 GN=RHOA PE=1 SV=1 - [RHOA_HUMAN]	P61586	387;	36.27	15	2	5	11	18.13	3	3	10.88	2	4	193	21.7541	6.1001
DDX3X	RNA helicase OS=Homo sapiens OX=9606 GN=DDX3X PE=1 SV=1 - [A0A0D9SFB3_HUMAN]	A0A0D9SFB3		36.25	37	18	19	50	22.34	11	13	26.56	15	24	640	70.7961	7.35693
SPTAN1 NEAS SPTA2	Spectrin alpha chain, non-erythrocytic 1 OS=Homo sapiens OX=9606 GN=SPTAN1 PE=1 SV=3 - [SPTN1_HUMAN]	Q13813	6709;	36.17	14	73	73	153	11.53	23	26	15.21	34	44	2472	284.364	5.35107
RPL31	60S ribosomal protein L31 (Fragment) OS=Homo sapiens OX=9606 GN=RPL31 PE=1 SV=1 - [H7C2W9_HUMAN]	H7C2W9		36.11	8	4	4	6	12.96	1	1	28.7	3	3	108	12.8031	11.0044
RPL23A	60S ribosomal protein L23a OS=Homo sapiens OX=9606 GN=RPL23A PE=1 SV=1 - [RL23A_HUMAN]	P62750	6147;	35.9	8	5	5	14	20.51	3	4	29.49	4	4	156	17.6841	10.4478
H2BC11 H2BFR HIST1H2BJ	Histone H2B type 1-J OS=Homo sapiens OX=9606 GN=H2BC11 PE=1 SV=3 - [H2B1J_HUMAN]	P06899	8970;	35.71	10	2	5	54	26.19	3	14	35.71	5	21	126	13.8956	10.3159
EIF5A	Eukaryotic translation initiation factor 5A (Fragment) OS=Homo sapiens OX=9606 GN=EIF5A PE=1 SV=8 - [I3L397_HUMAN]	I3L397		35.62	8	3	3	9	27.4	2	4	8.22	1	2	146	16.0089	4.99561
RUVBL1	RuvB-like helicase (Fragment) OS=Homo sapiens OX=9606 GN=RUVBL1 PE=2 SV=1 - [B5BUB1_HUMAN]	B5BUB1		35.53	7	11	11	25	18.64	6	8	16.45	6	7	456	50.1843	6.41748
NAP1L4	Nucleosome assembly protein 1-like 4 (Fragment) OS=Homo sapiens OX=9606 GN=NAP1L4 PE=1 SV=1 - [E9PNW0_HUMAN]	E9PNW0		35.51	16	2	3	8	9.35	1	1	19.63	2	3	107	12.2423	8.1626
RPS5	40S ribosomal protein S5 (Fragment) OS=Homo sapiens OX=9606 GN=RPS5 PE=1 SV=1 - [M0R0F0_HUMAN]	M0R0F0		35.5	6	5	5	23	31	4	10	20.5	3	4	200	22.3768	9.5542
LGALS1	Lectin, galactoside-binding, soluble, 1 (Fragment) OS=Homo sapiens OX=9606 GN=LGALS1 PE=2 SV=1 - [A0A0B6XK00_HUMAN]	A0A0B6XK00		35.48	1	1	1	3				35.48	1	1	31	3.33474	9.29053
HNRNPH1 HNRPH HNRPH1	Heterogeneous nuclear ribonucleoprotein H OS=Homo sapiens OX=9606 GN=HNRNPH1 PE=1 SV=4 - [HNRH1_HUMAN]	P31943	3187;	35.41	25	5	12	86	31.4	10	19	35.41	12	26	449	49.1984	6.30322
SCYL2 CVAK104 KIAA1360	SCY1-like protein 2 OS=Homo sapiens OX=9606 GN=SCYL2 PE=1 SV=1 - [SCYL2_HUMAN]	Q6P3W7	55681;	35.41	7	24	24	166	29.28	18	43	31.65	22	55	929	103.642	8.22119
TOP2A TOP2	DNA topoisomerase 2-alpha OS=Homo sapiens OX=9606 GN=TOP2A PE=1 SV=3 - [TOP2A_HUMAN]	P11388	7153;	35.4	3	37	47	175	22.93	27	40	22.99	29	53	1531	174.276	8.71924
KRT34	Keratin, type I cuticular Ha4 OS=Homo sapiens OX=9606 GN=KRT34 PE=3 SV=1 - [A0A140TA69_HUMAN]	A0A140TA69		35.32	11	3	12	23	11.01	4	4	7.34	3	6	436	49.3992	5.05908
DAD1	Dolichyl-diphosphooligosaccharide--protein glycosyltransferase subunit DAD1 OS=Homo sapiens OX=9606 GN=DAD1 PE=1 SV=1 - [F5GXX5_HUMAN]	F5GXX5		35.29	5	3	3	8	25.88	2	2	35.29	3	4	85	9.5481	7.18115
PLEC1	Plectin isoform 1a (Fragment) OS=Homo sapiens OX=9606 GN=PLEC1 PE=2 SV=1 - [Q8WXV6_HUMAN]	Q8WXV6		35.14	1	1	1	4				35.14	1	2	37	4.1432	9.99365
FSCN1 FAN1 HSN SNL	Fascin OS=Homo sapiens OX=9606 GN=FSCN1 PE=1 SV=3 - [FSCN1_HUMAN]	Q16658	6624;	35.09	6	11	11	24	9.74	4	4	10.14	4	5	493	54.4961	7.23975
KRT80 KB20	Keratin, type II cytoskeletal 80 OS=Homo sapiens OX=9606 GN=KRT80 PE=1 SV=2 - [K2C80_HUMAN]	Q6KB66	144501;	34.96	13	10	11	46	31.86	10	17	21.02	8	13	452	50.4938	5.66846
RPL17	60S ribosomal protein L17 (Fragment) OS=Homo sapiens OX=9606 GN=RPL17 PE=1 SV=1 - [A0A087WXM6_HUMAN]	A0A087WXM6		34.91	14	5	5	23	29.59	4	8	26.63	4	7	169	19.5732	10.0376
KRT33B HHA3-II HKA3B KRTHA3B	Keratin, type I cuticular Ha3-II OS=Homo sapiens OX=9606 GN=KRT33B PE=1 SV=3 - [KT33B_HUMAN]	Q14525	3884;	34.9	8	4	12	19	11.14	4	4	5.2	2	4	404	46.1845	4.84326
PAICS	AIR carboxylase (Fragment) OS=Homo sapiens OX=9606 GN=PAICS PE=1 SV=1 - [E9PBS1_HUMAN]	E9PBS1		34.87	4	11	11	23	19.61	6	7	10.41	4	4	413	45.6224	6.68311
HLA-B	MHC class I antigen (Fragment) OS=Homo sapiens OX=9606 GN=HLA-B PE=3 SV=1 - [C8CH79_HUMAN]	C8CH79		34.81	1680	0	4	9	7.73	1	1	21.55	3	3	181	21.0002	6.21436
RPS14	40S ribosomal protein S14 (Fragment) OS=Homo sapiens OX=9606 GN=RPS14 PE=1 SV=1 - [A0A2R8Y811_HUMAN]	A0A2R8Y811		34.67	4	4	4	19	34.67	4	7	22.67	3	5	150	16.1494	10.0522
GNB2	Guanine nucleotide-binding protein G(I)/G(S)/G(T) subunit beta-2 OS=Homo sapiens OX=9606 GN=GNB2 PE=1 SV=3 - [GBB2_HUMAN]	P62879	2783;	34.41	6	3	8	26	15.59	3	4	22.65	5	8	340	37.3071	5.99854
PHPT1 PHP14 CGI-202 HSPC141	14 kDa phosphohistidine phosphatase OS=Homo sapiens OX=9606 GN=PHPT1 PE=1 SV=1 - [PHP14_HUMAN]	Q9NRX4	29085;	34.4	3	3	3	5				18.4	2	2	125	13.8237	6.07471
KRT85 KRTHB5	Keratin, type II cuticular Hb5 OS=Homo sapiens OX=9606 GN=KRT85 PE=1 SV=1 - [KRT85_HUMAN]	P78386	3891;	34.32	5	5	14	34	8.48	4	4	9.27	5	7	507	55.7665	6.55127
PGK1 PGKA MIG10 OK/SW-cl.110	Phosphoglycerate kinase 1 OS=Homo sapiens OX=9606 GN=PGK1 PE=1 SV=3 - [PGK1_HUMAN]	P00558	5230;	34.29	8	10	10	32	23.26	6	8	17.99	6	8	417	44.5861	8.104
HNRNPA1	Helix-destabilizing protein OS=Homo sapiens OX=9606 GN=HNRNPA1 PE=1 SV=2 - [F8W6I7_HUMAN]	F8W6I7		34.2	17	7	8	35	24.76	6	12	31.6	7	11	307	33.1348	9.12939
APOBEC3B	DNA dC->dU-editing enzyme APOBEC-3B OS=Homo sapiens OX=9606 GN=APOBEC3B PE=1 SV=1 - [ABC3B_HUMAN]	Q9UH17	9582;	34.03	12	11	11	28	12.3	4	4	21.73	7	9	382	45.8941	6.06201
CBX5 HP1A	Chromobox protein homolog 5 OS=Homo sapiens OX=9606 GN=CBX5 PE=1 SV=1 - [CBX5_HUMAN]	P45973	23468;	34.03	3	4	5	11	6.28	1	1	18.85	3	4	191	22.2111	5.85889
CD44	CD44 antigen OS=Homo sapiens OX=9606 GN=CD44 PE=1 SV=2 - [H0YD13_HUMAN]	H0YD13		33.98	19	6	6	16	23.3	4	4	26.21	5	7	206	22.6686	8.19189
SERPINH1 CBP1 CBP2 HSP47 SERPINH2 PIG14	Serpin H1 OS=Homo sapiens OX=9606 GN=SERPINH1 PE=1 SV=2 - [SERPH_HUMAN]	P50454	871;	33.97	16	10	10	30	19.14	6	7	22.01	7	13	418	46.4112	8.68994
ZNF333	Zinc finger protein 333 OS=Homo sapiens OX=9606 GN=ZNF333 PE=1 SV=1 - [M0R113_HUMAN]	M0R113		33.96	1	1	1	3				33.96	1	3	106	11.9558	4.91943
ACTR2 ARP2	Actin-related protein 2 OS=Homo sapiens OX=9606 GN=ACTR2 PE=1 SV=1 - [ARP2_HUMAN]	P61160	10097;	33.76	7	10	10	37	17.26	5	7	26.65	8	10	394	44.7322	6.7417
HLA-A	MHC class I antigen (Fragment) OS=Homo sapiens OX=9606 GN=HLA-A PE=3 SV=1 - [A0A0A7C3P5_HUMAN]	A0A0A7C3P5		33.7	866	1	4	9	12.71	2	2	15.47	2	2	181	21.2952	5.92236
HLA-B	MHC class I antigen (Fragment) OS=Homo sapiens OX=9606 GN=HLA-B PE=3 SV=1 - [A0A1L2BM64_HUMAN]	A0A1L2BM64		33.7	955	0	4	10	6.63	1	1	20.44	3	4	181	20.7921	6.80029
S100A7 PSOR1 S100A7C	Protein S100-A7 OS=Homo sapiens OX=9606 GN=S100A7 PE=1 SV=4 - [S10A7_HUMAN]	P31151	6278;	33.66	2	3	3	7	33.66	3	4	10.89	1	1	101	11.4636	6.771
CCT6A	Chaperonin subunit 6A (Fragment) OS=Homo sapiens OX=9606 GN=CCT6A PE=2 SV=1 - [A1JUI8_HUMAN]	A1JUI8		33.61	7	11	12	32	13.11	4	7	17.42	8	11	488	53.6472	6.12549
DARS hCG_25752	Aspartate--tRNA ligase, cytoplasmic OS=Homo sapiens OX=9606 GN=DARS PE=3 SV=1 - [D3DP78_HUMAN]	D3DP78		33.55	9	14	14	28	4.06	2	2	22.01	10	12	468	53.4303	6.53662
HNRNPF HNRPF	Heterogeneous nuclear ribonucleoprotein F OS=Homo sapiens OX=9606 GN=HNRNPF PE=1 SV=3 - [HNRPF_HUMAN]	P52597	3185;	33.49	3	8	10	38	23.37	7	11	17.59	6	10	415	45.6429	5.57959
RPSA	40S ribosomal protein SA (Fragment) OS=Homo sapiens OX=9606 GN=RPSA PE=1 SV=8 - [C9J9K3_HUMAN]	C9J9K3		33.46	6	6	6	20	25.86	4	6	23.19	5	8	263	29.386	5.24951
MYO6	Unconventional myosin-6 OS=Homo sapiens OX=9606 GN=MYO6 PE=1 SV=1 - [A0A0A0MRM8_HUMAN]	A0A0A0MRM8		33.44	17	33	33	78	12.69	11	16	17	17	20	1253	144.924	8.55811
HEL-S-55	Peroxiredoxin-5 OS=Homo sapiens OX=9606 GN=HEL-S-55 PE=2 SV=1 - [V9HW35_HUMAN]	V9HW35		33.33	2	4	4	11	17.28	2	2	17.28	2	3	162	17.02	7.23975
NAP1L1	Nucleosome assembly protein 1-like 1 (Fragment) OS=Homo sapiens OX=9606 GN=NAP1L1 PE=1 SV=1 - [F8VRJ2_HUMAN]	F8VRJ2		33.33	19	2	3	14	23.68	2	2	33.33	3	5	114	13.4918	4.64014
RPS28	40S ribosomal protein S28 OS=Homo sapiens OX=9606 GN=RPS28 PE=1 SV=1 - [RS28_HUMAN]	P62857	6234;	33.33	1	2	2	4	15.94	1	1	33.33	2	2	69	7.8362	10.6968
RCN2 ERC55	Reticulocalbin-2 OS=Homo sapiens OX=9606 GN=RCN2 PE=1 SV=1 - [RCN2_HUMAN]	Q14257	5955;	33.12	3	7	7	12	17.98	3	4	9.78	3	3	317	36.8536	4.39893
HSP90AA1 HSP90A HSPC1 HSPCA	Heat shock protein HSP 90-alpha OS=Homo sapiens OX=9606 GN=HSP90AA1 PE=1 SV=5 - [HS90A_HUMAN]	P07900	3320;	32.92	12	11	21	130	23.36	14	30	31.28	19	53	732	84.6067	5.021
PSMC2 MSS1	26S proteasome regulatory subunit 7 OS=Homo sapiens OX=9606 GN=PSMC2 PE=1 SV=3 - [PRS7_HUMAN]	P35998	5701;	32.79	4	11	11	26	21.25	7	8	19.4	7	8	433	48.6031	5.94775
IMPDH2	Inosine-5'-monophosphate dehydrogenase 2 (Fragment) OS=Homo sapiens OX=9606 GN=IMPDH2 PE=1 SV=1 - [H0Y4R1_HUMAN]	H0Y4R1		32.77	16	13	13	49	27.02	10	15	27.87	9	17	470	51.0352	8.17725
IRGM	Immunity-related GTPase family, M (Fragment) OS=Homo sapiens OX=9606 GN=IRGM PE=3 SV=1 - [D9N2U4_HUMAN]	D9N2U4		32.76	1	1	1	1				32.76	1	1	116	12.9673	6.27783
DDX5	DEAD box protein 5 OS=Homo sapiens OX=9606 GN=DDX5 PE=1 SV=1 - [J3KTA4_HUMAN]	J3KTA4	1655;	32.74	15	13	19	50	20.2	11	14	20.36	11	17	614	69.0438	8.85107
EIF6 EIF3A ITGB4BP OK/SW-cl.27	Eukaryotic translation initiation factor 6 OS=Homo sapiens OX=9606 GN=EIF6 PE=1 SV=1 - [IF6_HUMAN]	P56537	3692;	32.65	7	5	5	14	26.94	4	5	5.71	1	1	245	26.5822	4.67822
SRSF3	Serine/arginine-rich-splicing factor 3 OS=Homo sapiens OX=9606 GN=SRSF3 PE=1 SV=1 - [A0A087X2D0_HUMAN]	A0A087X2D0		32.63	2	2	3	9	14.74	1	2	23.16	2	2	95	10.314	5.13525
HLA B	MHC class I antigen (Fragment) OS=Homo sapiens OX=9606 GN=HLA B PE=3 SV=1 - [A4HQM5_HUMAN]	A4HQM5		32.6	2678	1	7	20	14.29	3	4	32.6	7	9	273	31.7045	5.84619
RPL27	60S ribosomal protein L27 (Fragment) OS=Homo sapiens OX=9606 GN=RPL27 PE=2 SV=1 - [E4W6B6_HUMAN]	E4W6B6		32.54	4	3	3	12	8.73	1	1	15.87	2	8	126	14.248	10.4624
GNAI3	Guanine nucleotide-binding protein G(i) subunit alpha OS=Homo sapiens OX=9606 GN=GNAI3 PE=1 SV=3 - [GNAI3_HUMAN]	P08754	2773;	32.49	27	4	8	29	18.64	5	6	22.32	6	9	354	40.5063	5.69385
PTS	6-pyruvoyl tetrahydrobiopterin synthase OS=Homo sapiens OX=9606 GN=PTS PE=1 SV=1 - [E9PNN3_HUMAN]	E9PNN3		32.47	2	2	2	11	15.58	1	1	32.47	2	4	77	8.9075	4.71631
RAB34	RAB34 protein OS=Homo sapiens OX=9606 GN=RAB34 PE=2 SV=1 - [Q6NXT3_HUMAN]	Q6NXT3		32.43	12	7	7	12	7.34	2	2	11.58	3	4	259	29.0529	7.88428
CLIC4	Chloride intracellular channel protein 4 OS=Homo sapiens OX=9606 GN=CLIC4 PE=1 SV=4 - [CLIC4_HUMAN]	Q9Y696	25932;	32.41	4	6	6	11	16.21	3	3	4.35	1	1	253	28.7537	5.59229
RPL3 OK/SW-cl.32	60S ribosomal protein L3 OS=Homo sapiens OX=9606 GN=RPL3 PE=1 SV=2 - [RL3_HUMAN]	P39023	6122;	32.26	15	11	11	29	26.05	7	8	16.38	6	6	403	46.0798	10.1841
S100A8 CAGA CFAG MRP8	Protein S100-A8 OS=Homo sapiens OX=9606 GN=S100A8 PE=1 SV=1 - [S10A8_HUMAN]	P05109	6279;	32.26	1	3	3	11	32.26	3	4	23.66	2	5	93	10.8276	7.03467
RHCE	Rh blood group, CcEe antigens (Fragment) OS=Homo sapiens OX=9606 GN=RHCE PE=4 SV=1 - [B6ZCG1_HUMAN]	B6ZCG1		32.14	1	1	1	1							56	6.26423	11.063
RRAS	Ras-related protein R-Ras OS=Homo sapiens OX=9606 GN=RRAS PE=1 SV=1 - [RRAS_HUMAN]	P10301	6237;	32.11	3	3	5	12	5.5	1	2	10.55	2	2	218	23.4659	6.93213
RPL6 TXREB1	60S ribosomal protein L6 OS=Homo sapiens OX=9606 GN=RPL6 PE=1 SV=3 - [RL6_HUMAN]	Q02878	6128;	31.94	12	8	8	22	19.44	5	6	23.61	6	9	288	32.7076	10.5796
ZNF527	Zinc finger protein 527 OS=Homo sapiens OX=9606 GN=ZNF527 PE=4 SV=1 - [A0A0A0MRD3_HUMAN]	A0A0A0MRD3		31.91	1	1	1	1							94	10.391	5.0083
RRAS2 TC21	Ras-related protein R-Ras2 OS=Homo sapiens OX=9606 GN=RRAS2 PE=1 SV=1 - [RRAS2_HUMAN]	P62070	22800;	31.86	4	3	5	11	5.88	1	2	11.27	2	2	204	23.3847	6.01123
PPA1 IOPPP PP	Inorganic pyrophosphatase OS=Homo sapiens OX=9606 GN=PPA1 PE=1 SV=2 - [IPYR_HUMAN]	Q15181	5464;	31.83	10	6	6	7	7.27	1	1	3.46	1	1	289	32.6392	5.85889
NOP58 NOL5 NOP5 HSPC120	Nucleolar protein 58 OS=Homo sapiens OX=9606 GN=NOP58 PE=1 SV=1 - [NOP58_HUMAN]	Q9Y2X3	51602;	31.76	4	13	13	29	10.59	4	4	7.75	4	5	529	59.5405	8.92432
RPL11	60S ribosomal protein L11 OS=Homo sapiens OX=9606 GN=RPL11 PE=1 SV=2 - [Q5VVC8_HUMAN]	Q5VVC8		31.74	3	4	4	16	13.17	2	2	13.77	2	5	167	19.0121	9.80322
DSTN ACTDP DSN	Destrin OS=Homo sapiens OX=9606 GN=DSTN PE=1 SV=3 - [DEST_HUMAN]	P60981	11034;	31.52	3	4	4	10	23.64	3	3	13.94	2	2	165	18.4935	7.85498
H2AX H2AFX	Histone H2AX OS=Homo sapiens OX=9606 GN=H2AX PE=1 SV=2 - [H2AX_HUMAN]	P16104	3014;	31.47	10	2	4	13	10.49	2	2	15.38	3	5	143	15.1354	10.7407
RPL38	60S ribosomal protein L38 OS=Homo sapiens OX=9606 GN=RPL38 PE=1 SV=2 - [RL38_HUMAN]	P63173	6169;	31.43	4	2	2	13	31.43	2	2	31.43	2	5	70	8.21273	10.0962
TPM1 hCG_33495	Tropomyosin 1 (Alpha), isoform CRA_a OS=Homo sapiens OX=9606 GN=TPM1 PE=3 SV=1 - [A0A024R5W6_HUMAN]	A0A024R5W6	7168;	31.34	5	1	10	123	23.59	7	30	21.13	7	39	284	32.6576	4.7417
RPL10	60S ribosomal protein L10 OS=Homo sapiens OX=9606 GN=RPL10 PE=1 SV=2 - [F8W7C6_HUMAN]	F8W7C6		31.29	11	4	4	26	19.02	2	4	24.54	3	8	163	18.5527	9.94971
SCFD1	Sec1 family domain-containing protein 1 OS=Homo sapiens OX=9606 GN=SCFD1 PE=1 SV=1 - [G3V3K9_HUMAN]	G3V3K9		31.25	6	1	1	1							48	5.09372	11.0044
SRSF9 SFRS9 SRP30C	Serine/arginine-rich splicing factor 9 OS=Homo sapiens OX=9606 GN=SRSF9 PE=1 SV=1 - [SRSF9_HUMAN]	Q13242	8683;	31.22	5	6	6	15	11.76	2	2	14.03	3	3	221	25.5264	8.646
GFPT1	Glutamine--fructose-6-phosphate transaminase (isomerizing) OS=Homo sapiens OX=9606 GN=GFPT1 PE=1 SV=1 - [A0A6I8PRN4_HUMAN]	A0A6I8PRN4		31.03	9	13	13	29	20.85	9	10	12.81	6	6	609	68.4979	6.49365
CD59	MAC-inhibitory protein (Fragment) OS=Homo sapiens OX=9606 GN=CD59 PE=4 SV=1 - [A0A3G2LMJ8_HUMAN]	A0A3G2LMJ8		30.99	9	2	2	16	30.99	2	6	30.99	2	4	71	8.29704	6.49365
MTAP	S-methyl-5'-thioadenosine phosphorylase (Fragment) OS=Homo sapiens OX=9606 GN=MTAP PE=4 SV=1 - [A0A2R8Y4K0_HUMAN]	A0A2R8Y4K0		30.91	11	1	1	2	30.91	1	1				55	6.21411	5.17334
KRT78 K5B KB40	Keratin, type II cytoskeletal 78 OS=Homo sapiens OX=9606 GN=KRT78 PE=1 SV=2 - [K2C78_HUMAN]	Q8N1N4	196374;	30.77	2	13	15	45	17.12	8	12	27.31	13	17	520	56.8305	6.02393
CSTA STF1 STFA	Cystatin-A OS=Homo sapiens OX=9606 GN=CSTA PE=1 SV=1 - [CYTA_HUMAN]	P01040	1475;	30.61	2	2	2	3	18.37	1	1	12.24	1	1	98	10.9997	5.50342
GNB1	G protein subunit beta 1 OS=Homo sapiens OX=9606 GN=GNB1 PE=3 SV=1 - [A0A2L0WW42_HUMAN]	A0A2L0WW42		30.59	9	3	7	21	15.59	3	4	27.65	6	9	340	37.3951	5.99854
FHL2	Four-and-a-half LIM domains 2 OS=Homo sapiens OX=9606 GN=FHL2 PE=2 SV=1 - [I0CE67_HUMAN]	I0CE67		30.48	6	7	7	11	9.67	2	2	7.81	2	3	269	30.9281	7.6499
LAMTOR1	Late endosomal/lysosomal adaptor and MAPK and MTOR activator 1 (Fragment) OS=Homo sapiens OX=9606 GN=LAMTOR1 PE=1 SV=1 - [H0YFI1_HUMAN]	H0YFI1		30.38	5	2	2	2				16.46	1	1	79	8.70224	5.38916
FABP5	Fatty acid-binding protein 5 OS=Homo sapiens OX=9606 GN=FABP5 PE=1 SV=3 - [FABP5_HUMAN]	Q01469	2171;	30.37	2	4	4	5	17.04	2	2	6.67	1	2	135	15.1546	7.00537
CAV1 CAV	Caveolin-1 OS=Homo sapiens OX=9606 GN=CAV1 PE=1 SV=4 - [CAV1_HUMAN]	Q03135	857;	30.34	7	4	4	11	19.66	2	3	18.54	3	4	178	20.4585	6.02393
HNRNPU C1orf199 HNRPU SAFA U21.1	Heterogeneous nuclear ribonucleoprotein U OS=Homo sapiens OX=9606 GN=HNRNPU PE=1 SV=6 - [HNRPU_HUMAN]	Q00839	3192;	30.3	19	18	18	72	12.61	8	16	16.97	11	17	825	90.528	5.99854
SLC9A6	Sodium/hydrogen exchanger 6 (Fragment) OS=Homo sapiens OX=9606 GN=SLC9A6 PE=4 SV=1 - [A0A1B0GTT2_HUMAN]	A0A1B0GTT2		30.3	1	1	1	2							33	3.78588	7.44482
LGALS7 PIG1; LGALS7B	Galectin-7 OS=Homo sapiens OX=9606 GN=LGALS7 PE=1 SV=2 - [LEG7_HUMAN]	P47929	3963;653499;	30.15	1	3	3	4	30.15	3	3	10.29	1	1	136	15.0658	7.62061
YWHAH YWHA1	14-3-3 protein eta OS=Homo sapiens OX=9606 GN=YWHAH PE=1 SV=4 - [1433F_HUMAN]	Q04917	7533;	30.08	5	4	6	20	6.1	1	1	16.26	4	8	246	28.201	4.84326
ATP5F1A ATP5A ATP5A1 ATP5AL2 ATPM	ATP synthase subunit alpha, mitochondrial OS=Homo sapiens OX=9606 GN=ATP5F1A PE=1 SV=1 - [ATPA_HUMAN]	P25705	498;	30.02	8	13	13	48	24.77	10	14	24.95	11	15	553	59.7136	9.12939
LDHB	L-lactate dehydrogenase B chain OS=Homo sapiens OX=9606 GN=LDHB PE=1 SV=2 - [LDHB_HUMAN]	P07195	3945;	29.94	18	8	9	27	12.28	3	4	29.94	9	15	334	36.6151	6.04932
OCIAD2	OCIA domain-containing protein 2 OS=Homo sapiens OX=9606 GN=OCIAD2 PE=1 SV=1 - [OCAD2_HUMAN]	Q56VL3	132299;	29.87	3	5	5	5	5.19	1	1	24.68	4	4	154	16.9426	9.02686
PHB2	Prohibitin OS=Homo sapiens OX=9606 GN=PHB2 PE=1 SV=2 - [J3KPX7_HUMAN]	J3KPX7		29.87	10	7	7	15	9.4	2	3	29.87	7	9	298	33.2189	9.83252
RPLP1	RPLP1 protein OS=Homo sapiens OX=9606 GN=RPLP1 PE=2 SV=1 - [Q6FG99_HUMAN]	Q6FG99		29.82	4	2	2	9	15.79	1	1	29.82	2	4	114	11.5608	4.37354
RBM39 RNPC2 hCG_38221	RNA-binding protein 39 OS=Homo sapiens OX=9606 GN=RBM39 PE=1 SV=1 - [G3XAC6_HUMAN]	G3XAC6		29.79	24	9	9	22	13.24	4	4	15.84	5	5	423	47.9941	10.5649
RPS11	40S ribosomal protein S11 OS=Homo sapiens OX=9606 GN=RPS11 PE=1 SV=3 - [RS11_HUMAN]	P62280	6205;	29.75	4	5	5	15	24.68	3	4	12.03	3	4	158	18.419	10.3013
RPS6 OK/SW-cl.2	40S ribosomal protein S6 OS=Homo sapiens OX=9606 GN=RPS6 PE=1 SV=1 - [RS6_HUMAN]	P62753	6194;	29.72	5	6	6	30	25.7	5	10	19.68	4	7	249	28.663	10.8433
MYO1C hCG_28722	Myosin IC, isoform CRA_a OS=Homo sapiens OX=9606 GN=MYO1C PE=3 SV=1 - [D3DTH7_HUMAN]	D3DTH7		29.7	2	1	19	41	9.86	6	7	9.86	7	10	862	98.8722	9.42236
LSM5	U6 snRNA-associated Sm-like protein LSm5 OS=Homo sapiens OX=9606 GN=LSM5 PE=1 SV=1 - [B8ZZF8_HUMAN]	B8ZZF8		29.69	2	1	1	2	29.69	1	1				64	7.01576	6.52197
RAN ARA24 OK/SW-cl.81	GTP-binding nuclear protein Ran OS=Homo sapiens OX=9606 GN=RAN PE=1 SV=3 - [RAN_HUMAN]	P62826	5901;	29.63	8	6	6	36	24.54	5	8	25.93	5	14	216	24.4076	7.48877
PSME3	Proteasome activator complex subunit 3 (Fragment) OS=Homo sapiens OX=9606 GN=PSME3 PE=1 SV=1 - [K7ENH2_HUMAN]	K7ENH2		29.61	13	4	4	11	15.08	2	2	6.15	1	1	179	20.5807	5.33838
EEF2 EF2	Elongation factor 2 OS=Homo sapiens OX=9606 GN=EEF2 PE=1 SV=4 - [EF2_HUMAN]	P13639	1938;	29.6	7	21	21	62	18.3	12	17	16.9	12	20	858	95.277	6.82959
AP2S1 AP17 CLAPS2	AP-2 complex subunit sigma OS=Homo sapiens OX=9606 GN=AP2S1 PE=1 SV=2 - [AP2S1_HUMAN]	P53680	1175;	29.58	6	4	4	10	16.2	2	3	21.13	3	4	142	17.0067	6.17627
PSMD4	26S proteasome non-ATPase regulatory subunit 4 (Fragment) OS=Homo sapiens OX=9606 GN=PSMD4 PE=1 SV=1 - [H0Y3Y9_HUMAN]	H0Y3Y9		29.53	2	1	4	11	23.32	3	3	11.4	2	4	193	21.1041	4.44971
DDX21	Nucleolar RNA helicase 2 OS=Homo sapiens OX=9606 GN=DDX21 PE=1 SV=5 - [DDX21_HUMAN]	Q9NR30	9188;	29.5	4	16	18	43	11.37	6	8	11.37	8	11	783	87.2904	9.27588
ELAVL4	ELAV-like protein 4 (Fragment) OS=Homo sapiens OX=9606 GN=ELAVL4 PE=1 SV=1 - [A0A494BZW4_HUMAN]	A0A494BZW4		29.47	2	1	1	1							95	10.3649	4.71631
PFDN6 HKE2 PFD6	Prefoldin subunit 6 OS=Homo sapiens OX=9606 GN=PFDN6 PE=1 SV=1 - [PFD6_HUMAN]	O15212	10471;	29.46	3	3	3	4	18.6	2	3				129	14.5738	8.88037
PTGES3 P23 TEBP	Prostaglandin E synthase 3 OS=Homo sapiens OX=9606 GN=PTGES3 PE=1 SV=1 - [TEBP_HUMAN]	Q15185	10728;	29.38	4	4	4	9	10.63	1	2	14.37	2	2	160	18.6854	4.53857
RAP1A KREV1	Ras-related protein Rap-1A OS=Homo sapiens OX=9606 GN=RAP1A PE=1 SV=1 - [RAP1A_HUMAN]	P62834	5906;	29.35	22	3	5	9	6.52	1	1	16.3	3	3	184	20.9737	6.66846
MELTF MAP97 MFI2	Melanotransferrin OS=Homo sapiens OX=9606 GN=MELTF PE=1 SV=2 - [TRFM_HUMAN]	P08582	4241;	29.27	3	17	17	31	10.7	5	5	18.43	11	12	738	80.1633	5.93506
RPL18 hCG_2000370	60S ribosomal protein L18 OS=Homo sapiens OX=9606 GN=RPL18 PE=1 SV=1 - [G3V203_HUMAN]	G3V203		29.27	9	4	4	26	22.56	3	7	29.27	4	10	164	18.7445	11.5903
SNRPA1	U2 small nuclear ribonucleoprotein A' (Fragment) OS=Homo sapiens OX=9606 GN=SNRPA1 PE=1 SV=1 - [H0YLR3_HUMAN]	H0YLR3		29.21	5	2	2	3				13.48	1	1	89	9.47188	8.47021
TRIP13 PCH2	Pachytene checkpoint protein 2 homolog OS=Homo sapiens OX=9606 GN=TRIP13 PE=1 SV=2 - [PCH2_HUMAN]	Q15645	9319;	29.17	2	10	10	17	15.28	5	6	9.49	4	4	432	48.5205	6.0874
PSMD11	26S proteasome non-ATPase regulatory subunit 11 OS=Homo sapiens OX=9606 GN=PSMD11 PE=1 SV=3 - [PSD11_HUMAN]	O00231	5717;	29.15	5	11	11	21	16.11	6	6	13.03	5	5	422	47.434	6.48096
DUT hCG_41784	Deoxyuridine 5'-triphosphate nucleotidohydrolase OS=Homo sapiens OX=9606 GN=DUT PE=1 SV=1 - [A0A0C4DGL3_HUMAN]	A0A0C4DGL3	1854;	29.08	8	3	3	3	19.15	2	2				141	15.3858	6.56592
RPS24	40S ribosomal protein S24 OS=Homo sapiens OX=9606 GN=RPS24 PE=1 SV=1 - [A0A2R8Y849_HUMAN]	A0A2R8Y849	6229;	29.01	5	3	3	17	19.85	2	6	29.01	3	4	131	15.1873	10.9019
CFL2	Cofilin-2 OS=Homo sapiens OX=9606 GN=CFL2 PE=1 SV=1 - [COF2_HUMAN]	Q9Y281	1073;	28.92	1	1	4	15	16.87	2	3	6.63	1	2	166	18.7249	7.88428
CLTC CLH17 CLTCL2 KIAA0034	Clathrin heavy chain 1 OS=Homo sapiens OX=9606 GN=CLTC PE=1 SV=5 - [CLH1_HUMAN]	Q00610	1213;	28.84	12	38	38	113	18.87	23	33	20	27	41	1675	191.493	5.69385
RALY HNRPCL2 P542	RNA-binding protein Raly OS=Homo sapiens OX=9606 GN=RALY PE=1 SV=1 - [RALY_HUMAN]	Q9UKM9	22913;	28.76	13	7	7	23	19.28	4	8	13.4	4	4	306	32.4436	9.17334
IQGAP1	IQ motif containing GTPase activating protein 1 OS=Homo sapiens OX=9606 GN=IQGAP1 PE=1 SV=1 - [A4QPB0_HUMAN]	A4QPB0		28.73	21	33	34	86	13.22	15	18	14.54	19	23	1657	189.162	6.48096
RAB14	Ras-related protein Rab-14 (Fragment) OS=Homo sapiens OX=9606 GN=RAB14 PE=1 SV=1 - [X6RFL8_HUMAN]	X6RFL8		28.73	39	3	4	13	22.65	3	5	19.89	3	4	181	20.3963	6.32861
ILF2	Interleukin enhancer-binding factor 2 OS=Homo sapiens OX=9606 GN=ILF2 PE=1 SV=1 - [B4DY09_HUMAN]	B4DY09	3608;	28.69	6	8	8	14	15.91	4	5	7.39	2	2	352	38.8862	4.94482
H3-2 HIST2H3PS2	Histone HIST2H3PS2 OS=Homo sapiens OX=9606 GN=H3-2 PE=1 SV=1 - [H3PS2_HUMAN]	Q5TEC6		28.68	4	2	3	4	13.97	1	1	14.71	2	2	136	15.4206	11.2681
RPL36	60S ribosomal protein L36 OS=Homo sapiens OX=9606 GN=RPL36 PE=1 SV=3 - [RL36_HUMAN]	Q9Y3U8	25873;	28.57	3	3	3	5	20	2	2	19.05	2	2	105	12.2459	11.5903
YBX1	YBX1 protein (Fragment) OS=Homo sapiens OX=9606 GN=YBX1 PE=2 SV=1 - [Q6PKI6_HUMAN]	Q6PKI6		28.57	10	3	5	25	22.93	4	6	22.18	4	7	266	29.3567	10.228
MTHFD1	C-1-tetrahydrofolate synthase, cytoplasmic OS=Homo sapiens OX=9606 GN=MTHFD1 PE=1 SV=2 - [V9GYY3_HUMAN]	V9GYY3		28.52	8	21	21	47	7.27	5	7	21.26	17	24	922	99.6576	7.91357
LMNB1 LMN2 LMNB	Lamin-B1 OS=Homo sapiens OX=9606 GN=LMNB1 PE=1 SV=2 - [LMNB1_HUMAN]	P20700	4001;	28.5	6	14	15	33	14.85	7	9	16.38	9	11	586	66.3676	5.16064
SRSF10	Serine/arginine-rich-splicing factor 10 OS=Homo sapiens OX=9606 GN=SRSF10 PE=1 SV=1 - [Q5JRI1_HUMAN]	Q5JRI1	10772;	28.49	5	4	4	15	22.09	3	5	12.79	2	3	172	20.9005	10.4771
H2AC4 H2AFM HIST1H2AB; H2AC8 H2AFA HIST1H2AE	Histone H2A type 1-B/E OS=Homo sapiens OX=9606 GN=H2AC4 PE=1 SV=2 - [H2A1B_HUMAN]	P04908	3012;8335;	28.46	10	1	4	33	23.08	3	11	28.46	4	10	130	14.127	11.0483
MYO1B	Unconventional myosin-Ib OS=Homo sapiens OX=9606 GN=MYO1B PE=1 SV=1 - [E9PDF6_HUMAN]	E9PDF6	4430;	28.46	14	25	25	62	10.93	9	10	17.34	16	22	1107	128.4	9.30518
NPM1 hCG_1979311	Nucleophosmin (Fragment) OS=Homo sapiens OX=9606 GN=NPM1 PE=2 SV=1 - [A0A0S2Z4G7_HUMAN]	A0A0S2Z4G7	4869;	28.3	8	5	5	32	25.28	4	11	28.3	5	9	265	29.4462	4.61475
PSMC6 SUG2	26S proteasome regulatory subunit 10B OS=Homo sapiens OX=9606 GN=PSMC6 PE=1 SV=1 - [PRS10_HUMAN]	P62333	5706;	28.28	8	9	9	23	10.54	3	4	22.37	7	10	389	44.1451	7.48877
PSMA4	Proteasome subunit alpha type (Fragment) OS=Homo sapiens OX=9606 GN=PSMA4 PE=1 SV=1 - [H0YMA1_HUMAN]	H0YMA1		28.23	11	4	4	15	16.27	2	2	16.75	3	6	209	23.2557	6.75635
HLA-B	MHC class I antigen (Fragment) OS=Homo sapiens OX=9606 GN=HLA-B PE=3 SV=1 - [A0FIZ4_HUMAN]	A0FIZ4		28.21	2114	0	5	16	14.29	3	3	19.41	4	6	273	31.7124	6.13818
HLA-B	HLA-B protein (Fragment) OS=Homo sapiens OX=9606 GN=HLA-B PE=3 SV=1 - [A0A0C5CDV5_HUMAN]	A0A0C5CDV5		28.21	4011	0	5	16	14.29	3	3	19.41	4	6	273	31.5683	5.80811
RPL4 RPL1	60S ribosomal protein L4 OS=Homo sapiens OX=9606 GN=RPL4 PE=1 SV=5 - [RL4_HUMAN]	P36578	6124;	28.1	10	9	9	34	15.46	5	9	20.84	7	12	427	47.6674	11.063
ODR4 C1orf27 TTG1 TTG1A	Protein odr-4 homolog OS=Homo sapiens OX=9606 GN=ODR4 PE=1 SV=1 - [ODR4_HUMAN]	Q5SWX8	54953;	27.97	2	10	10	18	15.64	5	5	15.42	6	7	454	51.0708	5.92236
RPS19BP1 AROS	Active regulator of SIRT1 OS=Homo sapiens OX=9606 GN=RPS19BP1 PE=1 SV=1 - [AROS_HUMAN]	Q86WX3	91582;	27.94	2	3	3	5	9.56	1	1	8.82	1	1	136	15.4244	10.7407
HNRNPA0 HNRPA0	Heterogeneous nuclear ribonucleoprotein A0 OS=Homo sapiens OX=9606 GN=HNRNPA0 PE=1 SV=1 - [ROA0_HUMAN]	Q13151	10949;	27.87	1	5	5	11	16.39	3	3	14.43	3	4	305	30.8218	9.29053
HNRNPH2 FTP3 HNRPH2	Heterogeneous nuclear ribonucleoprotein H2 OS=Homo sapiens OX=9606 GN=HNRNPH2 PE=1 SV=1 - [HNRH2_HUMAN]	P55795	3188;	27.84	3	3	9	62	21.6	7	14	20.71	7	21	449	49.2323	6.30322
RPS7	40S ribosomal protein S7 OS=Homo sapiens OX=9606 GN=RPS7 PE=1 SV=1 - [RS7_HUMAN]	P62081	6201;	27.84	4	4	4	19	23.2	3	3	27.84	4	7	194	22.1133	10.0962
SPINDOC C11orf84	Spindlin interactor and repressor of chromatin-binding protein OS=Homo sapiens OX=9606 GN=SPINDOC PE=1 SV=3 - [SPNDC_HUMAN]	Q9BUA3	144097;	27.82	1	7	7	26	10.5	3	6	8.92	3	7	381	41.0114	5.0083
SVIL	Supervillin OS=Homo sapiens OX=9606 GN=SVIL PE=1 SV=1 - [A0A6I8PIX7_HUMAN]	A0A6I8PIX7	6840;	27.78	8	18	37	78	10.03	13	17	10.14	15	21	1904	213.495	7.28369
ALDOA ALDA	Fructose-bisphosphate aldolase A OS=Homo sapiens OX=9606 GN=ALDOA PE=1 SV=2 - [ALDOA_HUMAN]	P04075	226;	27.75	10	7	7	14	19.51	4	4	7.97	3	3	364	39.3953	8.08936
XRCC6 G22P1	X-ray repair cross-complementing protein 6 OS=Homo sapiens OX=9606 GN=XRCC6 PE=1 SV=2 - [XRCC6_HUMAN]	P12956	2547;	27.75	6	15	15	40	14.29	7	7	17.24	10	15	609	69.7991	6.63916
COX7A2 COX7AL	Cytochrome c oxidase subunit 7A2, mitochondrial OS=Homo sapiens OX=9606 GN=COX7A2 PE=1 SV=1 - [CX7A2_HUMAN]	P14406	1347;	27.71	6	2	2	4	15.66	1	1	27.71	2	2	83	9.39011	9.75928
RAC1 hCG_14926 tcag7.839	Ras-related C3 botulinum toxin substrate 1 (Rho family, small GTP binding protein Rac1) OS=Homo sapiens OX=9606 GN=RAC1 PE=4 SV=1 - [A4D2P2_HUMAN]	A4D2P2		27.7	8	2	4	7	16.22	2	3	9.46	1	1	148	16.786	8.90967
TSPAN9 NET5	Tetraspanin-9 OS=Homo sapiens OX=9606 GN=TSPAN9 PE=1 SV=1 - [TSN9_HUMAN]	O75954	10867;	27.62	3	5	5	61				27.62	5	61	239	26.7605	7.6792
HLA-A	MHC class I antigen (Fragment) OS=Homo sapiens OX=9606 GN=HLA-A PE=3 SV=1 - [Q4QZC0_HUMAN]	Q4QZC0		27.47	2841	0	6	13	8.42	2	2	13.92	3	3	273	31.7562	6.0874
DNASE1L1	Deoxyribonuclease-1-like 1 (Fragment) OS=Homo sapiens OX=9606 GN=DNASE1L1 PE=1 SV=1 - [E7ESG1_HUMAN]	E7ESG1		27.42	4	1	1	4	27.42	1	2	27.42	1	1	62	6.84961	8.01611
SNU13 NHP2L1	NHP2-like protein 1 OS=Homo sapiens OX=9606 GN=SNU13 PE=1 SV=3 - [NH2L1_HUMAN]	P55769	4809;	27.34	4	3	3	14	27.34	3	4	27.34	3	4	128	14.1646	8.45557
SRPRB PSEC0230	Signal recognition particle receptor subunit beta OS=Homo sapiens OX=9606 GN=SRPRB PE=1 SV=3 - [SRPRB_HUMAN]	Q9Y5M8	58477;	27.31	3	5	5	10	5.17	1	1	8.12	2	4	271	29.6838	9.0415
PHB PHB1	Prohibitin OS=Homo sapiens OX=9606 GN=PHB PE=1 SV=1 - [PHB_HUMAN]	P35232	5245;	27.21	10	6	6	14	19.12	4	4	22.43	5	6	272	29.7859	5.75732
IMP3 C15orf12 MRPS4	U3 small nucleolar ribonucleoprotein protein IMP3 OS=Homo sapiens OX=9606 GN=IMP3 PE=1 SV=1 - [IMP3_HUMAN]	Q9NV31	55272;	27.17	2	4	4	7	13.59	2	2	13.04	2	2	184	21.8366	9.49561
NDUFA4	Cytochrome c oxidase subunit NDUFA4 OS=Homo sapiens OX=9606 GN=NDUFA4 PE=1 SV=1 - [NDUA4_HUMAN]	O00483	4697;	27.16	1	2	2	3	14.81	1	1	12.35	1	1	81	9.36391	9.37842
ARPC1B ARC41	Actin-related protein 2/3 complex subunit 1B OS=Homo sapiens OX=9606 GN=ARPC1B PE=1 SV=3 - [ARC1B_HUMAN]	O15143	10095;	27.15	7	6	6	16	12.9	3	3	12.9	3	3	372	40.9234	8.35303
MYADM	Myeloid-associated differentiation marker (Fragment) OS=Homo sapiens OX=9606 GN=MYADM PE=1 SV=1 - [A0A494C017_HUMAN]	A0A494C017		27.05	7	2	2	4	18.85	1	2	8.2	1	1	122	13.1447	8.54346
HNRPR	HNRPR protein (Fragment) OS=Homo sapiens OX=9606 GN=HNRPR PE=2 SV=1 - [Q0VGD6_HUMAN]	Q0VGD6	10236;	27.02	13	9	12	33	7.41	4	8	9.06	5	7	607	67.8188	8.90967
KRT79 K6L KB38 KRT6L	Keratin, type II cytoskeletal 79 OS=Homo sapiens OX=9606 GN=KRT79 PE=1 SV=2 - [K2C79_HUMAN]	Q5XKE5	338785;	26.92	3	5	14	73	25.23	12	26	11.21	7	32	535	57.8002	7.1958
RPL10A	Ribosomal protein (Fragment) OS=Homo sapiens OX=9606 GN=RPL10A PE=2 SV=1 - [Q1JQ76_HUMAN]	Q1JQ76		26.7	3	4	4	28	26.7	4	6	19.9	3	4	206	23.5209	10.0669
MACROH2A2 H2AFY2	Core histone macro-H2A.2 OS=Homo sapiens OX=9606 GN=MACROH2A2 PE=1 SV=3 - [H2AW_HUMAN]	Q9P0M6	55506;	26.61	3	6	7	7							372	40.0334	9.68604
NOP56 NOL5A	Nucleolar protein 56 OS=Homo sapiens OX=9606 GN=NOP56 PE=1 SV=4 - [NOP56_HUMAN]	O00567	10528;	26.6	8	11	11	33	14.81	6	8	7.58	4	7	594	66.0087	9.18799
RAB6A hCG_1773959	RAB6A, member RAS oncogene family, isoform CRA_b OS=Homo sapiens OX=9606 GN=RAB6A PE=4 SV=1 - [A0A024R5H8_HUMAN]	A0A024R5H8	5870;	26.44	50	4	5	12	20.67	4	5	16.35	3	4	208	23.5339	5.5415
EIF3F EIF3S5	Eukaryotic translation initiation factor 3 subunit F OS=Homo sapiens OX=9606 GN=EIF3F PE=2 SV=1 - [B4DMT5_HUMAN]	B4DMT5		26.38	8	6	6	15	16.29	3	4	26.38	6	6	307	33.219	5.59229
DDX18	RNA helicase (Fragment) OS=Homo sapiens OX=9606 GN=DDX18 PE=3 SV=1 - [Q4ZG72_HUMAN]	Q4ZG72		26.37	5	10	10	20	7.33	3	4	8.24	4	4	546	61.5561	9.02686
HLA-A	MHC class I antigen (Fragment) OS=Homo sapiens OX=9606 GN=HLA-A PE=3 SV=1 - [A0A060GVB3_HUMAN]	A0A060GVB3		26.37	6011	0	6	14	12.82	3	3	18.32	4	5	273	31.4781	5.93506
MVP	Major vault protein (Fragment) OS=Homo sapiens OX=9606 GN=MVP PE=2 SV=1 - [X5D7K9_HUMAN]	X5D7K9	9961;	26.36	16	17	17	33	15.36	9	9	17.17	11	11	827	91.903	5.41455
NAT10 ALP KIAA1709	RNA cytidine acetyltransferase OS=Homo sapiens OX=9606 GN=NAT10 PE=1 SV=2 - [NAT10_HUMAN]	Q9H0A0	55226;	26.34	5	21	21	44	17.37	12	13	11.02	9	10	1025	115.657	8.26514
KRT77	Keratin 77 OS=Homo sapiens OX=9606 GN=KRT77 PE=1 SV=1 - [Q0IIN1_HUMAN]	Q0IIN1	374454;	26.3	4	12	16	87	12.63	7	23	20.93	13	42	578	61.7644	5.84619
RPS9	40S ribosomal protein S9 OS=Homo sapiens OX=9606 GN=RPS9 PE=1 SV=3 - [RS9_HUMAN]	P46781	6203;	26.29	7	6	6	11	13.4	3	3	18.56	4	4	194	22.5776	10.6528
RAP1B	Ras-related protein Rap-1b (Fragment) OS=Homo sapiens OX=9606 GN=RAP1B PE=1 SV=1 - [F5H823_HUMAN]	F5H823		26.21	3	1	3	7	11.65	1	1	19.42	2	2	103	11.909	5.5542
HNRNPD	Heterogeneous nuclear ribonucleoprotein D0 (Fragment) OS=Homo sapiens OX=9606 GN=HNRNPD PE=1 SV=1 - [H0YA96_HUMAN]	H0YA96		26.19	18	3	4	10	17.14	3	3	4.76	1	1	210	23.9062	9.5835
SLC25A5 AAC2 ANT2	ADP/ATP translocase 2 OS=Homo sapiens OX=9606 GN=SLC25A5 PE=1 SV=7 - [ADT2_HUMAN]	P05141	292;	26.17	5	3	7	20	16.78	4	7	18.79	5	5	298	32.8312	9.68604
SLC25A6 AAC3 ANT3 CDABP0051	ADP/ATP translocase 3 OS=Homo sapiens OX=9606 GN=SLC25A6 PE=1 SV=4 - [ADT3_HUMAN]	P12236	293;	26.17	10	3	7	20	8.39	2	2	14.09	4	9	298	32.8452	9.74463
SHKBP1	SH3KBP1-binding protein 1 OS=Homo sapiens OX=9606 GN=SHKBP1 PE=1 SV=1 - [M0R2U6_HUMAN]	M0R2U6		26.14	9	2	2	2							88	9.507	8.73389
PLAUR MO3 UPAR	Urokinase plasminogen activator surface receptor OS=Homo sapiens OX=9606 GN=PLAUR PE=1 SV=1 - [UPAR_HUMAN]	Q03405	5329;	25.97	10	6	6	12	22.09	5	6	3.58	1	1	335	36.9533	6.65381
ACP1	Low molecular weight phosphotyrosine protein phosphatase OS=Homo sapiens OX=9606 GN=ACP1 PE=1 SV=3 - [PPAC_HUMAN]	P24666	52;	25.95	6	3	3	9	25.95	3	5	7.59	1	1	158	18.0308	6.7417
ATP5MK ATP5MD DAPIT HCVFTP2 USMG5 PD04912	ATP synthase membrane subunit DAPIT, mitochondrial OS=Homo sapiens OX=9606 GN=ATP5MD PE=1 SV=1 - [ATPMD_HUMAN]	Q96IX5	84833;	25.86	1	1	1	3	25.86	1	1	25.86	1	1	58	6.45337	9.75928
SEPTIN2	Septin-2 OS=Homo sapiens OX=9606 GN=SEPTIN2 PE=1 SV=1 - [B5MCX3_HUMAN]	B5MCX3		25.86	16	6	6	15	17.13	4	5	16.51	4	4	321	36.9169	6.17627
FLNB FLN1L FLN3 TABP TAP	Filamin-B OS=Homo sapiens OX=9606 GN=FLNB PE=1 SV=2 - [FLNB_HUMAN]	O75369	2317;	25.83	7	43	51	118	11.84	21	31	12.3	26	34	2602	277.99	5.73193
WDR12	Ribosome biogenesis protein WDR12 OS=Homo sapiens OX=9606 GN=WDR12 PE=1 SV=2 - [WDR12_HUMAN]	Q9GZL7	55759;	25.77	2	7	7	9	6.86	2	2	2.36	1	1	423	47.6777	5.89697
RARS1 RARS	Arginine--tRNA ligase, cytoplasmic OS=Homo sapiens OX=9606 GN=RARS1 PE=1 SV=2 - [SYRC_HUMAN]	P54136	5917;	25.76	4	12	12	26	10.45	5	5	13.94	7	8	660	75.3309	6.68311
RAI14 KIAA1334 NORPEG	Ankycorbin OS=Homo sapiens OX=9606 GN=RAI14 PE=1 SV=2 - [RAI14_HUMAN]	Q9P0K7	26064;	25.71	12	20	20	38	11.84	9	10	9.29	8	8	980	109.973	6.21436
HBB	Hemoglobin subunit beta (Fragment) OS=Homo sapiens OX=9606 GN=HBB PE=3 SV=1 - [A0A3G5AXY7_HUMAN]	A0A3G5AXY7		25.68	52	1	2	15	13.51	1	2	25.68	2	8	74	8.22319	6.93213
HBG2	Hemoglobin subunit gamma (Fragment) OS=Homo sapiens OX=9606 GN=HBG2 PE=3 SV=1 - [A0A515HFS3_HUMAN]	A0A515HFS3		25.68	31	1	2	12	25.68	2	4	25.68	2	5	74	8.22127	8.19189
YARS1	Tyrosine--tRNA ligase, cytoplasmic OS=Homo sapiens OX=9606 GN=YARS1 PE=4 SV=1 - [A0A6Q8PFX2_HUMAN]	A0A6Q8PFX2		25.68	6	12	12	28	12.94	6	10	15.45	7	8	479	53.5592	7.00537
CDC42	Cell division control protein 42 homolog OS=Homo sapiens OX=9606 GN=CDC42 PE=1 SV=2 - [CDC42_HUMAN]	P60953	998;	25.65	12	4	4	6	5.24	1	1	5.24	1	1	191	21.245	6.55127
HLA-A	MHC class I antigen (Fragment) OS=Homo sapiens OX=9606 GN=HLA-A PE=3 SV=1 - [A0A0N9MXA6_HUMAN]	A0A0N9MXA6		25.64	4400	0	6	12	12.82	3	3	17.58	4	5	273	31.6232	5.93506
NUDT1 hCG_18431	Nudix (Nucleoside diphosphate linked moiety X)-type motif 1, isoform CRA_a OS=Homo sapiens OX=9606 GN=NUDT1 PE=3 SV=1 - [A0A024R819_HUMAN]	A0A024R819	4521;	25.64	3	3	3	5	9.62	1	1				156	17.94	5.08447
PTI-1 EEF1A1L14	Elongation factor 1-alpha 1 OS=Homo sapiens OX=9606 GN=PTI-1 PE=2 SV=1 - [Q16577_HUMAN]	Q16577		25.63	1	3	6	23	11.81	3	5	11.56	4	9	398	42.7971	8.33838
SYNCRIP	SYNCRIP protein (Fragment) OS=Homo sapiens OX=9606 GN=SYNCRIP PE=2 SV=1 - [Q05CK9_HUMAN]	Q05CK9		25.61	7	7	10	25	7.06	3	4	16.78	7	9	453	50.6189	6.7124
DIRAS2	GTP-binding protein Di-Ras2 (Fragment) OS=Homo sapiens OX=9606 GN=DIRAS2 PE=1 SV=1 - [A0A1B0GWA9_HUMAN]	A0A1B0GWA9		25.58	3	1	1	1	25.58	1	1				43	4.70638	6.55127
RHOC	Rho-related GTP-binding protein RhoC (Fragment) OS=Homo sapiens OX=9606 GN=RHOC PE=1 SV=8 - [Q5JR08_HUMAN]	Q5JR08		25.53	11	1	4	9	13.3	2	2	12.23	2	4	188	21.509	6.58057
ETFB FP585	Electron transfer flavoprotein subunit beta OS=Homo sapiens OX=9606 GN=ETFB PE=1 SV=3 - [ETFB_HUMAN]	P38117	2109;	25.49	2	5	5	9	10.59	2	2	11.37	2	2	255	27.8262	8.104
TRMT112	Multifunctional methyltransferase subunit TRM112-like protein OS=Homo sapiens OX=9606 GN=TRMT112 PE=1 SV=1 - [F5GX77_HUMAN]	F5GX77	51504;	25.47	3	2	2	2	25.47	2	2				106	11.9643	8.07471
HLA-B	MHC class I antigen (Fragment) OS=Homo sapiens OX=9606 GN=HLA-B PE=3 SV=1 - [G1EPK9_HUMAN]	G1EPK9		25.41	2555	0	4	11	6.63	1	1	25.41	4	6	181	20.972	5.03369
ST13	Hsc70-interacting protein (Fragment) OS=Homo sapiens OX=9606 GN=ST13 PE=1 SV=1 - [H7C3I1_HUMAN]	H7C3I1		25.34	11	3	3	7	16.44	2	2	15.75	2	3	146	16.3191	4.88135
EEF1B2 EEF1B EF1B	Elongation factor 1-beta OS=Homo sapiens OX=9606 GN=EEF1B2 PE=1 SV=3 - [EF1B_HUMAN]	P24534	1933;	25.33	5	3	4	14	20.44	3	5	25.33	4	5	225	24.7483	4.66553
HLA-A	MHC class I antigen (Fragment) OS=Homo sapiens OX=9606 GN=HLA-A PE=3 SV=1 - [I4EPY0_HUMAN]	I4EPY0		25.27	4821	0	6	11	12.82	3	3	17.22	4	5	273	31.3701	6.0874
ACT	Actin-like protein (Fragment) OS=Homo sapiens OX=9606 GN=ACT PE=4 SV=1 - [Q562Z4_HUMAN]	Q562Z4		25.24	5	1	2	91	17.48	1	22	25.24	2	27	103	11.548	7.57666
CANX	Calnexin (Fragment) OS=Homo sapiens OX=9606 GN=CANX PE=1 SV=1 - [D6RB85_HUMAN]	D6RB85		25	6	1	3	7	11.11	1	1	25	3	4	144	15.998	4.7417
MICOS13	MICOS complex subunit MIC13 OS=Homo sapiens OX=9606 GN=MICOS13 PE=1 SV=1 - [K7EIR2_HUMAN]	K7EIR2		25	4	1	1	1							88	9.69403	8.76318
RPS13	40S ribosomal protein S13 OS=Homo sapiens OX=9606 GN=RPS13 PE=1 SV=1 - [J3KMX5_HUMAN]	J3KMX5		25	3	3	3	8	10.14	1	1	25	3	4	148	16.7223	10.5063
SNRPE	Small nuclear ribonucleoprotein E OS=Homo sapiens OX=9606 GN=SNRPE PE=1 SV=1 - [RUXE_HUMAN]	P62304	6635;	25	2	2	2	7	13.04	1	1	25	2	3	92	10.7966	9.43701
VAMP2	Vesicle-associated membrane protein 2 OS=Homo sapiens OX=9606 GN=VAMP2 PE=3 SV=1 - [K7ENK9_HUMAN]	K7ENK9		25	7	1	1	3	25	1	1	25	1	1	68	7.77024	8.79248
HLA-A	MHC class I antigen (Fragment) OS=Homo sapiens OX=9606 GN=HLA-A PE=3 SV=1 - [H2AM05_HUMAN]	H2AM05		24.91	4408	0	6	12	12.82	3	3	16.85	4	6	273	31.4333	5.66846
MAD2L1 MAD2	Mitotic spindle assembly checkpoint protein MAD2A OS=Homo sapiens OX=9606 GN=MAD2L1 PE=1 SV=1 - [MD2L1_HUMAN]	Q13257	4085;	24.88	2	4	4	8	7.8	1	1	4.88	1	1	205	23.4952	5.08447
TBL3 SAZD	Transducin beta-like protein 3 OS=Homo sapiens OX=9606 GN=TBL3 PE=1 SV=2 - [TBL3_HUMAN]	Q12788	10607;	24.88	4	14	14	30	9.78	6	9	2.97	2	3	808	88.9785	6.90283
SSR4 TRAPD	Translocon-associated protein subunit delta OS=Homo sapiens OX=9606 GN=SSR4 PE=1 SV=1 - [SSRD_HUMAN]	P51571	6748;	24.86	2	3	3	6	6.36	1	1	6.36	1	1	173	18.9866	6.15088
DDX17	RNA helicase OS=Homo sapiens OX=9606 GN=DDX17 PE=1 SV=1 - [A0A1X7SBZ2_HUMAN]	A0A1X7SBZ2		24.83	7	10	16	37	11.11	7	7	15.91	10	15	729	80.2041	8.26514
DKFZp586L0518	Uncharacterized protein DKFZp586L0518 (Fragment) OS=Homo sapiens OX=9606 GN=DKFZp586L0518 PE=2 SV=1 - [Q7L8P5_HUMAN]	Q7L8P5		24.83	8	3	3	4	8.28	1	1	16.55	2	2	145	16.0551	7.02002
TRA1	Epididymis secretory sperm binding protein OS=Homo sapiens OX=9606 GN=TRA1 PE=2 SV=1 - [Q5CAQ5_HUMAN]	Q5CAQ5		24.81	12	15	16	43	12.72	7	8	17.71	12	16	802	92.2823	4.85596
SNAP23	Synaptosomal-associated protein (Fragment) OS=Homo sapiens OX=9606 GN=SNAP23 PE=1 SV=1 - [H3BM38_HUMAN]	H3BM38		24.8	9	2	2	2							125	13.8967	4.90674
TGM2	Protein-glutamine gamma-glutamyltransferase 2 OS=Homo sapiens OX=9606 GN=TGM2 PE=1 SV=2 - [TGM2_HUMAN]	P21980	7052;	24.75	6	12	12	29	13.1	6	6	11.79	7	11	687	77.2797	5.22412
hCG_1996054	HCG1996054, isoform CRA_d OS=Homo sapiens OX=9606 GN=hCG_1996054 PE=4 SV=1 - [D3DV69_HUMAN]	D3DV69		24.7	8	2	3	6	6.63	1	1	6.63	1	2	166	18.8567	8.52881
RAB5A RAB5	Ras-related protein Rab-5A OS=Homo sapiens OX=9606 GN=RAB5A PE=1 SV=2 - [RAB5A_HUMAN]	P20339	5868;	24.65	12	2	4	9	19.53	3	4	10.7	2	3	215	23.6438	8.14795
SEC22B SEC22L1	Vesicle-trafficking protein SEC22b OS=Homo sapiens OX=9606 GN=SEC22B PE=1 SV=4 - [SC22B_HUMAN]	O75396	9554;	24.65	3	4	4	10	11.16	2	3	15.81	3	4	215	24.5775	6.91748
RHOG ARHG	Rho-related GTP-binding protein RhoG OS=Homo sapiens OX=9606 GN=RHOG PE=1 SV=1 - [RHOG_HUMAN]	P84095	391;	24.61	1	3	3	5	8.9	1	1				191	21.2949	8.11865
EIF3M HFLB5 PCID1 GA17 PNAS-125	Eukaryotic translation initiation factor 3 subunit M OS=Homo sapiens OX=9606 GN=EIF3M PE=1 SV=1 - [EIF3M_HUMAN]	Q7L2H7	10480;	24.6	8	6	6	10	7.75	2	2	5.08	1	1	374	42.4758	5.63037
LEMD2	LEM domain-containing protein 2 (Fragment) OS=Homo sapiens OX=9606 GN=LEMD2 PE=1 SV=8 - [D6R958_HUMAN]	D6R958		24.53	4	1	1	1	24.53	1	1				53	5.78987	4.43701
PSMA5	Proteasome subunit alpha type-5 OS=Homo sapiens OX=9606 GN=PSMA5 PE=1 SV=3 - [PSA5_HUMAN]	P28066	5686;	24.48	2	4	4	10	12.86	2	4				241	26.3942	4.79248
VCP	Transitional endoplasmic reticulum ATPase OS=Homo sapiens OX=9606 GN=VCP PE=1 SV=4 - [TERA_HUMAN]	P55072	7415;	24.44	11	15	15	35	12.41	7	11	9.8	7	9	806	89.2657	5.26221
TJP1 hCG_27621	Tight junction protein ZO-1 OS=Homo sapiens OX=9606 GN=TJP1 PE=1 SV=1 - [A0A087X0K9_HUMAN]	A0A087X0K9		24.34	12	34	34	73	7.88	10	14	13.96	21	28	1676	187.734	6.69775
AHCY SAHH	Adenosylhomocysteinase OS=Homo sapiens OX=9606 GN=AHCY PE=1 SV=4 - [SAHH_HUMAN]	P23526	191;	24.31	2	9	10	24	14.81	6	6	15.05	6	8	432	47.6852	6.34131
CS	Citrate synthase, mitochondrial (Fragment) OS=Homo sapiens OX=9606 GN=CS PE=1 SV=1 - [F8W642_HUMAN]	F8W642		24.24	16	1	1	3	24.24	1	1				66	7.34869	5.0083
PPP3CA	Serine/threonine-protein phosphatase (Fragment) OS=Homo sapiens OX=9606 GN=PPP3CA PE=1 SV=1 - [E9PPC8_HUMAN]	E9PPC8		24.24	12	3	3	6	15.15	2	2	7.58	1	2	132	15.3548	5.88428
CAPRIN1	Caprin-1 (Fragment) OS=Homo sapiens OX=9606 GN=CAPRIN1 PE=1 SV=1 - [E9PLA9_HUMAN]	E9PLA9		24.19	5	4	4	9	12.37	2	2	12.37	2	3	186	20.2234	7.40088
RUVBL2 INO80J TIP48 TIP49B CGI-46	RuvB-like 2 OS=Homo sapiens OX=9606 GN=RUVBL2 PE=1 SV=3 - [RUVB2_HUMAN]	Q9Y230	10856;	24.19	7	9	9	20	15.98	6	7	9.72	4	4	463	51.1246	5.64307
EEF1E1 AIMP3 P18	Eukaryotic translation elongation factor 1 epsilon-1 OS=Homo sapiens OX=9606 GN=EEF1E1 PE=1 SV=1 - [MCA3_HUMAN]	O43324	9521;	24.14	5	4	4	11	5.75	1	1	24.14	4	6	174	19.7983	8.54346
PSMD4 MCB1	26S proteasome non-ATPase regulatory subunit 4 OS=Homo sapiens OX=9606 GN=PSMD4 PE=1 SV=1 - [PSMD4_HUMAN]	P55036	5710;	24.14	5	3	6	18	16.71	4	4	13.26	4	7	377	40.7112	4.79248
LAMTOR2 MAPBPIP ROBLD3 HSPC003	Ragulator complex protein LAMTOR2 OS=Homo sapiens OX=9606 GN=LAMTOR2 PE=1 SV=1 - [LTOR2_HUMAN]	Q9Y2Q5	28956;	24	1	2	2	2							125	13.4989	5.40186
PIP GCDFP15 GPIP4	Prolactin-inducible protein OS=Homo sapiens OX=9606 GN=PIP PE=1 SV=1 - [PIP_HUMAN]	P12273	5304;	23.97	1	3	3	8	10.27	1	1	23.97	3	3	146	16.5618	8.04541
LGALS8 hCG_23447	Galectin OS=Homo sapiens OX=9606 GN=LGALS8 PE=4 SV=1 - [A0A024R3X1_HUMAN]	A0A024R3X1		23.96	13	8	8	17	7.24	2	2	14.21	5	6	359	40.3879	8.99756
PTBP1 PTB	Polypyrimidine tract-binding protein 1 OS=Homo sapiens OX=9606 GN=PTBP1 PE=1 SV=1 - [PTBP1_HUMAN]	P26599	5725;	23.92	22	8	9	24	16.76	5	8	11.86	4	5	531	57.1856	9.17334
PSMC1	26S proteasome regulatory subunit 4 OS=Homo sapiens OX=9606 GN=PSMC1 PE=1 SV=1 - [PRS4_HUMAN]	P62191	5700;	23.86	6	6	7	16	15.23	4	4	5.45	2	4	440	49.1537	6.21436
SEC61B	Protein transport protein Sec61 subunit beta OS=Homo sapiens OX=9606 GN=SEC61B PE=1 SV=1 - [S4R3B5_HUMAN]	S4R3B5		23.81	3	1	1	1				23.81	1	1	42	4.87056	9.53955
KLK7	Kallikrein 7 (Fragment) OS=Homo sapiens OX=9606 GN=KLK7 PE=2 SV=1 - [X2J4X7_HUMAN]	X2J4X7		23.71	6	2	2	2				14.43	1	1	97	10.3421	5.05908
SPANXC	SPANX-C OS=Homo sapiens OX=9606 GN=SPANXC PE=3 SV=1 - [A0FGV4_HUMAN]	A0FGV4		23.71	11	1	2	6	12.37	1	1	23.71	2	3	97	10.9874	5.26221
HNRNPM	Heterogeneous nuclear ribonucleoprotein M OS=Homo sapiens OX=9606 GN=HNRNPM PE=1 SV=1 - [A0A087X0X3_HUMAN]	A0A087X0X3		23.7	14	10	15	50	11.51	6	14	18.9	12	18	730	77.5184	8.77783
RPL7A SURF-3 SURF3	60S ribosomal protein L7a OS=Homo sapiens OX=9606 GN=RPL7A PE=1 SV=2 - [RL7A_HUMAN]	P62424	6130;	23.68	4	5	5	34	23.68	5	10	18.42	4	9	266	29.977	10.6089
ARPC2 ARC34 PRO2446	Actin-related protein 2/3 complex subunit 2 OS=Homo sapiens OX=9606 GN=ARPC2 PE=1 SV=1 - [ARPC2_HUMAN]	O15144	10109;	23.67	7	7	7	17	17.67	5	5	17.33	5	6	300	34.3115	7.35693
DLST DLTS	Dihydrolipoyllysine-residue succinyltransferase component of 2-oxoglutarate dehydrogenase complex, mitochondrial OS=Homo sapiens OX=9606 GN=DLST PE=1 SV=4 - [ODO2_HUMAN]	P36957	1743;	23.62	11	7	7	22	15.45	4	5	16.11	5	9	453	48.7245	8.95361
SUPT16H FACT140 FACTP140	FACT complex subunit SPT16 OS=Homo sapiens OX=9606 GN=SUPT16H PE=1 SV=1 - [SP16H_HUMAN]	Q9Y5B9	11198;	23.59	2	20	20	55	7.35	7	9	14.9	13	16	1047	119.838	5.65576
MSN	Moesin OS=Homo sapiens OX=9606 GN=MSN PE=1 SV=3 - [MOES_HUMAN]	P26038	4478;	23.57	12	7	12	25	3.29	2	2	14.9	8	12	577	67.7778	6.40479
SSB	Autoantigen La (Fragment) OS=Homo sapiens OX=9606 GN=SSB PE=2 SV=1 - [B5BUB5_HUMAN]	B5BUB5		23.53	8	8	8	13	12.25	4	5	6.62	2	2	408	46.8382	7.12256
PRMT1 ANM1 HCP1 HRMT1L2 IR1B4	Protein arginine N-methyltransferase 1 transcript variant 40 OS=Homo sapiens OX=9606 GN=PRMT1 PE=2 SV=1 - [A0A3Q8AM27_HUMAN]	A0A3Q8AM27		23.51	54	6	6	17	20.69	5	7	16.93	4	4	319	36.6984	5.89697
DHX9 DDX9 LKP NDH2	ATP-dependent RNA helicase A OS=Homo sapiens OX=9606 GN=DHX9 PE=1 SV=4 - [DHX9_HUMAN]	Q08211	1660;	23.46	4	22	22	67	12.99	11	13	12.36	13	19	1270	140.869	6.84424
PUF60 FIR ROBPI SIAHBP1	Poly(U)-binding-splicing factor PUF60 OS=Homo sapiens OX=9606 GN=PUF60 PE=1 SV=1 - [PUF60_HUMAN]	Q9UHX1	22827;	23.43	11	2	8	24	8.59	3	5	17.89	7	9	559	59.8376	5.2876
TWF1 PTK9	Twinfilin-1 OS=Homo sapiens OX=9606 GN=TWF1 PE=1 SV=3 - [TWF1_HUMAN]	Q12792	5756;	23.43	3	5	5	9	7.43	2	3	3.71	1	1	350	40.2577	6.96143
PDIA6 ERP5 P5 TXNDC7	Protein disulfide-isomerase A6 OS=Homo sapiens OX=9606 GN=PDIA6 PE=1 SV=1 - [PDIA6_HUMAN]	Q15084	10130;	23.41	1	8	8	19	12.27	4	5	19.09	6	6	440	48.0913	5.08447
PFDN2 PFD2 HSPC231	Prefoldin subunit 2 OS=Homo sapiens OX=9606 GN=PFDN2 PE=1 SV=1 - [PFD2_HUMAN]	Q9UHV9	5202;	23.38	1	3	3	4							154	16.6376	6.58057
UTP11 UTP11L CGI-94 HDCMB12P	Probable U3 small nucleolar RNA-associated protein 11 OS=Homo sapiens OX=9606 GN=UTP11 PE=1 SV=2 - [UTP11_HUMAN]	Q9Y3A2	51118;	23.32	1	5	5	11	7.91	2	2	11.86	3	5	253	30.4277	10.1548
RAB8A MEL RAB8	Ras-related protein Rab-8A OS=Homo sapiens OX=9606 GN=RAB8A PE=1 SV=1 - [RAB8A_HUMAN]	P61006	4218;	23.19	53	2	4	13	17.39	3	4	17.39	3	5	207	23.6532	9.0708
DTYMK CDC8 TMPK TYMK	Thymidylate kinase OS=Homo sapiens OX=9606 GN=DTYMK PE=1 SV=4 - [KTHY_HUMAN]	P23919	1841;	23.11	5	5	5	16	9.43	2	2	23.11	5	8	212	23.8045	8.26514
JUP hCG_1771506	Junction plakoglobin OS=Homo sapiens OX=9606 GN=JUP PE=3 SV=1 - [A0A024R1X8_HUMAN]	A0A024R1X8		23.09	9	13	14	41	12.62	7	9	18.79	12	18	745	81.6748	6.13818
HLA-B	MHC class I antigen (Fragment) OS=Homo sapiens OX=9606 GN=HLA-B PE=3 SV=1 - [A0A0S1LG07_HUMAN]	A0A0S1LG07		23.08	5023	0	5	16	14.29	3	3	23.08	5	7	273	31.7784	6.23975
HLA-B	MHC class I antigen (Fragment) OS=Homo sapiens OX=9606 GN=HLA-B PE=3 SV=1 - [E0WMV9_HUMAN]	E0WMV9		23.08	693	0	4	10	9.89	2	2	14.29	3	4	273	31.4323	6.0874
ISG15	Ubiquitin-like protein ISG15 (Fragment) OS=Homo sapiens OX=9606 GN=ISG15 PE=1 SV=6 - [A0A096LNZ9_HUMAN]	A0A096LNZ9		23.08	3	2	2	4	23.08	2	2				143	15.5521	6.29053
DDX1	ATP-dependent RNA helicase DDX1 OS=Homo sapiens OX=9606 GN=DDX1 PE=1 SV=1 - [A0A087X2G1_HUMAN]	A0A087X2G1		23.07	4	11	11	15	10.32	5	5	2.88	2	2	659	73.9284	7.75244
RPS10	40S ribosomal protein S10 OS=Homo sapiens OX=9606 GN=RPS10 PE=1 SV=1 - [RS10_HUMAN]	P46783	6204;	23.03	9	3	3	8	17.58	2	2	23.03	3	5	165	18.8859	10.1548
SRSF1 ASF SF2 SF2P33 SFRS1 OK/SW-cl.3	Serine/arginine-rich splicing factor 1 OS=Homo sapiens OX=9606 GN=SRSF1 PE=1 SV=2 - [SRSF1_HUMAN]	Q07955	6426;	22.98	9	5	5	8	10.48	2	2	12.9	3	3	248	27.7278	10.3599
CBX3	Chromobox protein homolog 3 OS=Homo sapiens OX=9606 GN=CBX3 PE=1 SV=4 - [CBX3_HUMAN]	Q13185	11335;	22.95	6	2	4	16	22.95	4	7	15.3	2	4	183	20.7984	5.32568
XRCC5 G22P2	X-ray repair cross-complementing protein 5 OS=Homo sapiens OX=9606 GN=XRCC5 PE=1 SV=3 - [XRCC5_HUMAN]	P13010	7520;	22.95	4	12	12	20				8.88	6	8	732	82.6523	5.80811
TXN TRDX TRX TRX1	Thioredoxin OS=Homo sapiens OX=9606 GN=TXN PE=1 SV=3 - [THIO_HUMAN]	P10599	7295;	22.86	1	3	3	9	12.38	1	1	12.38	1	3	105	11.7297	4.91943
DOCK4	Dedicator of cytokinesis 4 OS=Homo sapiens OX=9606 GN=DOCK4 PE=2 SV=1 - [Q149N6_HUMAN]	Q149N6		22.84	22	37	37	73	8.85	14	16	13.17	23	26	1966	225.139	7.6499
PPIG	Peptidyl-prolyl cis-trans isomerase (Fragment) OS=Homo sapiens OX=9606 GN=PPIG PE=1 SV=1 - [C9JN15_HUMAN]	C9JN15		22.76	9	4	4	6	17.89	3	3	4.88	1	1	246	27.3927	9.31982
HLA-A	MHC class I antigen OS=Homo sapiens OX=9606 GN=HLA-A PE=3 SV=1 - [A0A678ZVS0_HUMAN]	A0A678ZVS0		22.74	6956	0	7	16	9.59	3	3	20.27	6	7	365	40.9371	6.75635
PSMA7	Proteasome subunit alpha type (Fragment) OS=Homo sapiens OX=9606 GN=PSMA7 PE=2 SV=1 - [Q05DH1_HUMAN]	Q05DH1		22.69	8	4	4	7	5.88	1	1	10.5	2	3	238	26.6971	8.86572
EEF1A2 EEF1AL STN	Elongation factor 1-alpha 2 OS=Homo sapiens OX=9606 GN=EEF1A2 PE=1 SV=1 - [EF1A2_HUMAN]	Q05639	1917;	22.68	19	1	7	33	11.02	3	3	17.71	6	19	463	50.4383	9.02686
PSMC5 SUG1	26S proteasome regulatory subunit 8 OS=Homo sapiens OX=9606 GN=PSMC5 PE=1 SV=1 - [PRS8_HUMAN]	P62195	5705;	22.66	13	6	7	20	14.04	4	5	13.3	4	7	406	45.5971	7.54736
DBN1 D0S117E	Drebrin OS=Homo sapiens OX=9606 GN=DBN1 PE=1 SV=4 - [DREB_HUMAN]	Q16643	1627;	22.65	8	12	12	30	10.79	4	6	14.33	7	9	649	71.3854	4.44971
RSL1D1	Ribosomal L1 domain-containing protein 1 (Fragment) OS=Homo sapiens OX=9606 GN=RSL1D1 PE=1 SV=1 - [J3QSV6_HUMAN]	J3QSV6		22.56	9	8	8	22	14.19	5	6	11.86	4	6	430	48.1791	10.0229
DHRS2 SDR25C1	Dehydrogenase/reductase SDR family member 2, mitochondrial OS=Homo sapiens OX=9606 GN=DHRS2 PE=1 SV=4 - [DHRS2_HUMAN]	Q13268	10202;	22.5	5	5	5	9	3.57	1	1	7.14	2	2	280	29.9077	9.01221
GALE	UDP-glucose 4-epimerase (Fragment) OS=Homo sapiens OX=9606 GN=GALE PE=1 SV=1 - [Q5QPP3_HUMAN]	Q5QPP3		22.47	6	4	4	6	6.17	1	1	14.1	3	3	227	25.0146	8.06006
GDPGP1	GDP-D-glucose phosphorylase 1 (Fragment) OS=Homo sapiens OX=9606 GN=GDPGP1 PE=4 SV=1 - [H0YL31_HUMAN]	H0YL31		22.45	4	1	1	2	22.45	1	1				49	5.56763	4.55127
HMGA1 HMGIY	High mobility group protein HMG-I/HMG-Y OS=Homo sapiens OX=9606 GN=HMGA1 PE=1 SV=3 - [HMGA1_HUMAN]	P17096	3159;	22.43	5	2	2	5	22.43	2	2	14.02	1	3	107	11.6691	10.3159
DPYSL2 CRMP2 ULIP2	Dihydropyrimidinase-related protein 2 OS=Homo sapiens OX=9606 GN=DPYSL2 PE=1 SV=1 - [DPYL2_HUMAN]	Q16555	1808;	22.38	24	8	8	14	5.42	2	2	1.92	1	3	572	62.2546	6.37939
RPL35A	60S ribosomal protein L35a (Fragment) OS=Homo sapiens OX=9606 GN=RPL35A PE=1 SV=1 - [C9K025_HUMAN]	C9K025		22.34	4	2	2	4	9.57	1	1	22.34	2	3	94	10.6387	10.7114
S100A16 S100F AAG13	Protein S100-A16 OS=Homo sapiens OX=9606 GN=S100A16 PE=1 SV=1 - [S10AG_HUMAN]	Q96FQ6	140576;	22.33	1	2	2	5	11.65	1	1	11.65	1	2	103	11.794	6.78564
SSBP1 SSBP	Single-stranded DNA-binding protein, mitochondrial OS=Homo sapiens OX=9606 GN=SSBP1 PE=1 SV=1 - [SSBP_HUMAN]	Q04837	6742;	22.3	6	2	2	8	22.3	2	4	22.3	2	2	148	17.249	9.59814
STK38L KIAA0965 NDR2	Serine/threonine-protein kinase 38-like OS=Homo sapiens OX=9606 GN=STK38L PE=1 SV=3 - [ST38L_HUMAN]	Q9Y2H1	23012;	22.2	11	7	9	28	13.15	5	6	13.36	6	9	464	53.9684	6.81494
RPL13A	60S ribosomal protein L13a OS=Homo sapiens OX=9606 GN=RPL13A PE=1 SV=2 - [RL13A_HUMAN]	P40429	23521;	22.17	11	4	4	22	22.17	4	7	22.17	4	7	203	23.5624	10.9312
GLS	Glutaminase (Fragment) OS=Homo sapiens OX=9606 GN=GLS PE=1 SV=1 - [H7BZD1_HUMAN]	H7BZD1		21.93	5	2	2	3	21.93	2	2				114	12.6144	8.27979
PABPN1	Polyadenylate-binding protein 2 (Fragment) OS=Homo sapiens OX=9606 GN=PABPN1 PE=1 SV=1 - [H0YJH9_HUMAN]	H0YJH9		21.88	4	2	2	5				21.88	2	3	96	11.0747	11.2681
GSTP1	GST class-pi (Fragment) OS=Homo sapiens OX=9606 GN=GSTP1 PE=2 SV=1 - [C7DJS2_HUMAN]	C7DJS2		21.85	3	1	2	5	21.85	2	3	8.61	1	1	151	16.6566	5.09717
EZR	Ezrin OS=Homo sapiens OX=9606 GN=EZR PE=1 SV=3 - [E7EQR4_HUMAN]	E7EQR4		21.84	27	5	11	19	10.41	5	5	6.31	4	4	586	69.3287	6.16357
RAB18	Ras-related protein Rab-18 OS=Homo sapiens OX=9606 GN=RAB18 PE=1 SV=1 - [RAB18_HUMAN]	Q9NP72	22931;	21.84	8	3	3	3	7.28	1	1	5.34	1	1	206	22.9626	5.23682
CLU APOJ CLI KUB1 AAG4	Clusterin OS=Homo sapiens OX=9606 GN=CLU PE=1 SV=1 - [CLUS_HUMAN]	P10909	1191;	21.83	15	7	7	25	17.15	5	13	10.24	4	6	449	52.461	6.26514
FN1 hCG_1813428	Fibronectin OS=Homo sapiens OX=9606 GN=FN1 PE=4 SV=1 - [A0A024R462_HUMAN]	A0A024R462		21.83	28	35	35	85	7.56	13	17	7.47	13	16	2355	259.049	5.73193
GNAI1	Guanine nucleotide-binding protein G(i) subunit alpha-1 OS=Homo sapiens OX=9606 GN=GNAI1 PE=1 SV=2 - [GNAI1_HUMAN]	P63096	2770;	21.75	29	2	6	18	5.93	2	3	13.28	4	7	354	40.3352	5.97314
H3-3B	Histone H3 OS=Homo sapiens OX=9606 GN=H3-3B PE=1 SV=1 - [K7EMV3_HUMAN]	K7EMV3		21.74	16	1	2	6	11.96	1	1	21.74	2	3	92	10.3278	11.8247
LIMCH1	LIM and calponin homology domains-containing protein 1 OS=Homo sapiens OX=9606 GN=LIMCH1 PE=1 SV=1 - [E7EPK0_HUMAN]	E7EPK0		21.74	17	16	16	34	10.37	7	7	9.92	8	11	897	101.736	6.46826
RBMX HNRPG RBMXP1	RNA-binding motif protein, X chromosome OS=Homo sapiens OX=9606 GN=RBMX PE=1 SV=3 - [RBMX_HUMAN]	P38159	27316;	21.74	14	7	7	18	6.91	2	3	13.3	5	6	391	42.3063	10.0522
SAP18	Histone deacetylase complex subunit SAP18 (Fragment) OS=Homo sapiens OX=9606 GN=SAP18 PE=1 SV=2 - [H7BZW6_HUMAN]	H7BZW6		21.68	3	2	2	4	8.39	1	2	8.39	1	1	143	16.0261	9.12939
APRT	Adenine phosphoribosyltransferase OS=Homo sapiens OX=9606 GN=APRT PE=1 SV=2 - [APT_HUMAN]	P07741	353;	21.67	6	3	3	6	16.11	2	2	5.56	1	1	180	19.5954	6.02393
MKI67	Proliferation marker protein Ki-67 OS=Homo sapiens OX=9606 GN=MKI67 PE=1 SV=2 - [KI67_HUMAN]	P46013	4288;	21.62	3	46	46	76	4.15	9	9	4.33	11	17	3256	358.474	9.45166
CSNK2B CSNK2B-LY6G5B-1327 hCG_43725	Casein kinase II subunit beta OS=Homo sapiens OX=9606 GN=CSNK2B PE=2 SV=1 - [N0E466_HUMAN]	N0E466		21.6	13	2	2	6	21.6	2	2	8.8	1	1	125	14.5587	4.1958
RPL15 EC45 TCBAP0781	60S ribosomal protein L15 OS=Homo sapiens OX=9606 GN=RPL15 PE=1 SV=2 - [RL15_HUMAN]	P61313	6138;	21.57	8	4	4	11	6.86	1	3	15.69	3	3	204	24.1311	11.6196
PDCD11 KIAA0185	Protein RRP5 homolog OS=Homo sapiens OX=9606 GN=PDCD11 PE=1 SV=3 - [RRP5_HUMAN]	Q14690	22984;	21.49	5	32	32	58	5.56	8	10	5.08	9	11	1871	208.57	8.86572
TOP2B	DNA topoisomerase 2-beta OS=Homo sapiens OX=9606 GN=TOP2B PE=1 SV=3 - [TOP2B_HUMAN]	Q02880	7155;	21.46	10	21	31	74	8	12	16	6.03	9	17	1626	183.152	8.00146
SEPTIN9	Septin-9 OS=Homo sapiens OX=9606 GN=SEPTIN9 PE=4 SV=1 - [A0A6Q8PHC2_HUMAN]	A0A6Q8PHC2		21.38	18	5	5	7	8.28	2	2	6.9	2	3	290	33.2083	8.47021
RTCB C22orf28 HSPC117	RNA-splicing ligase RtcB homolog OS=Homo sapiens OX=9606 GN=RTCB PE=1 SV=1 - [RTCB_HUMAN]	Q9Y3I0	51493;	21.19	4	9	9	22	11.29	5	5	11.88	5	9	505	55.1749	7.2251
NHP2	Ribonucloprotein OS=Homo sapiens OX=9606 GN=NHP2 PE=1 SV=1 - [J3QSY4_HUMAN]	J3QSY4	55651;	21.11	4	1	1	3							90	10.0644	10.0083
EEF1G EF1G PRO1608	Elongation factor 1-gamma OS=Homo sapiens OX=9606 GN=EEF1G PE=1 SV=3 - [EF1G_HUMAN]	P26641	1937;	21.05	5	9	9	25	12.36	5	5	16.02	7	9	437	50.0871	6.66846
PPP2R2A	Serine/threonine-protein phosphatase 2A 55 kDa regulatory subunit B alpha isoform OS=Homo sapiens OX=9606 GN=PPP2R2A PE=1 SV=1 - [2ABA_HUMAN]	P63151	5520;	21.03	17	7	7	15	11.86	4	5	14.32	5	5	447	51.6595	6.20166
RPS16	40S ribosomal protein S16 OS=Homo sapiens OX=9606 GN=RPS16 PE=1 SV=1 - [M0R3H0_HUMAN]	M0R3H0		21	6	2	2	3				21	2	2	100	11.0681	10.2427
SPOP	Speckle-type POZ protein (Fragment) OS=Homo sapiens OX=9606 GN=SPOP PE=1 SV=1 - [H0Y977_HUMAN]	H0Y977		20.83	10	1	1	1	20.83	1	1				72	8.42142	9.37842
DKFZp686E2459	Uncharacterized protein DKFZp686E2459 OS=Homo sapiens OX=9606 GN=DKFZp686E2459 PE=2 SV=1 - [Q7Z3D7_HUMAN]	Q7Z3D7	8241;	20.8	6	18	18	75	14.07	11	16	20	17	26	995	110.271	6.21436
CRKL	Crk-like protein OS=Homo sapiens OX=9606 GN=CRKL PE=1 SV=1 - [CRKL_HUMAN]	P46109	1399;	20.79	1	4	4	6	15.51	3	3	3.96	1	1	303	33.7559	6.7417
CMSS1	Protein CMSS1 (Fragment) OS=Homo sapiens OX=9606 GN=CMSS1 PE=1 SV=1 - [H7C515_HUMAN]	H7C515		20.73	5	1	1	1							82	9.59907	8.63135
ARL2	ADP-ribosylation factor-like protein 2 OS=Homo sapiens OX=9606 GN=ARL2 PE=1 SV=4 - [ARL2_HUMAN]	P36404	402;	20.65	3	3	3	6	5.43	1	1	5.43	1	2	184	20.8649	6.34131
CYRIB	CYFIP-related Rac1 interactor B (Fragment) OS=Homo sapiens OX=9606 GN=CYRIB PE=1 SV=1 - [E5RK61_HUMAN]	E5RK61		20.63	10	1	1	2	20.63	1	1	20.63	1	1	63	7.08146	4.28467
RPL21	60S ribosomal protein L21 OS=Homo sapiens OX=9606 GN=RPL21 PE=1 SV=2 - [RL21_HUMAN]	P46778	6144;	20.63	4	3	3	7	15.63	2	3	13.75	2	2	160	18.5531	10.4917
EHD1	EH domain-containing protein 1 (Fragment) OS=Homo sapiens OX=9606 GN=EHD1 PE=1 SV=1 - [C9JC03_HUMAN]	C9JC03		20.59	14	3	7	19	12.3	4	5	11.5	4	6	374	42.7104	8.42627
H1-1 H1F1 HIST1H1A	Histone H1.1 OS=Homo sapiens OX=9606 GN=H1-1 PE=1 SV=3 - [H11_HUMAN]	Q02539	3024;	20.47	3	2	3	7	5.58	1	1	10.7	2	2	215	21.8289	10.9897
CSDA hCG_27421	Cold shock domain protein A, isoform CRA_b OS=Homo sapiens OX=9606 GN=CSDA PE=4 SV=1 - [A0A024RAV4_HUMAN]	A0A024RAV4	8531;	20.46	8	2	4	19	15.51	3	4	14.85	3	5	303	31.928	9.65674
G6PD	Glucose-6-phosphate 1-dehydrogenase (Fragment) OS=Homo sapiens OX=9606 GN=G6PD PE=3 SV=1 - [Q2Q9B7_HUMAN]	Q2Q9B7		20.42	21	9	9	19	11.37	4	4	12.63	5	5	475	54.8218	7.07861
DCTN2 hCG_2016464	Dynactin 2 (P50), isoform CRA_b OS=Homo sapiens OX=9606 GN=DCTN2 PE=2 SV=1 - [A8K8J9_HUMAN]	A8K8J9	10540;	20.38	9	5	5	8	4.78	1	2	9.55	3	3	314	34.4652	6.06201
GLIPR2	Golgi-associated plant pathogenesis-related protein 1 OS=Homo sapiens OX=9606 GN=GLIPR2 PE=1 SV=1 - [Q5VZR0_HUMAN]	Q5VZR0	152007;	20.31	5	2	2	5	10.16	1	1	10.16	1	1	128	14.2041	9.51025
PCNA	Proliferating cell nuclear antigen OS=Homo sapiens OX=9606 GN=PCNA PE=1 SV=1 - [PCNA_HUMAN]	P12004	5111;	20.31	7	4	4	9	12.26	2	3	8.05	2	3	261	28.7503	4.69092
PABPC1 hCG_15683	Poly(A) binding protein, cytoplasmic 1, isoform CRA_c OS=Homo sapiens OX=9606 GN=PABPC1 PE=4 SV=1 - [A0A024R9E2_HUMAN]	A0A024R9E2		20.29	27	5	7	23	13.13	4	6	20.29	7	8	419	47.3048	8.92432
RHEB	GTP-binding protein Rheb OS=Homo sapiens OX=9606 GN=RHEB PE=1 SV=1 - [C9J931_HUMAN]	C9J931		20.25	4	1	1	1				20.25	1	1	79	8.66837	6.02393
STK25	Serine/threonine-protein kinase 25 (Fragment) OS=Homo sapiens OX=9606 GN=STK25 PE=1 SV=1 - [C9JJV0_HUMAN]	C9JJV0		20.25	26	1	1	2							79	8.71667	5.87158
ABCE1 RLI RNASEL1 RNASELI RNS4I OK/SW-cl.40	ATP-binding cassette sub-family E member 1 OS=Homo sapiens OX=9606 GN=ABCE1 PE=1 SV=1 - [ABCE1_HUMAN]	P61221	6059;	20.2	4	9	9	15	6.84	3	4	5.84	3	3	599	67.271	8.33838
ASNS TS11	Asparagine synthetase [glutamine-hydrolyzing] OS=Homo sapiens OX=9606 GN=ASNS PE=1 SV=4 - [ASNS_HUMAN]	P08243	440;	20.14	6	1	9	16	8.38	4	4	12.3	6	7	561	64.3286	6.85889
RTN4	Reticulon OS=Homo sapiens OX=9606 GN=RTN4 PE=2 SV=1 - [Q6IPN0_HUMAN]	Q6IPN0		20.12	10	5	5	18	16.03	4	6	16.03	4	4	343	36.8953	4.80518
SEMA7A CD108 SEMAL	Semaphorin-7A OS=Homo sapiens OX=9606 GN=SEMA7A PE=1 SV=1 - [SEM7A_HUMAN]	O75326	8482;	20.12	3	11	11	18	3.75	2	2	10.36	6	7	666	74.7762	7.63525
DCD AIDD DSEP	Dermcidin OS=Homo sapiens OX=9606 GN=DCD PE=1 SV=2 - [DCD_HUMAN]	P81605	117159;	20	1	2	2	5				10	1	4	110	11.2768	6.53662
HLA-A	MHC class I antigen OS=Homo sapiens OX=9606 GN=HLA-A PE=3 SV=1 - [A0A3S6RFK6_HUMAN]	A0A3S6RFK6		20	4400	0	6	13	9.59	3	3	9.86	3	4	365	40.8691	6.46826
EIF3B EIF3S9	Eukaryotic translation initiation factor 3 subunit B OS=Homo sapiens OX=9606 GN=EIF3B PE=2 SV=1 - [B4DV79_HUMAN]	B4DV79		19.92	9	12	12	24	6.78	4	5	11.25	7	8	738	85.0814	5.26221
RPL13 BBC1 OK/SW-cl.46	60S ribosomal protein L13 OS=Homo sapiens OX=9606 GN=RPL13 PE=1 SV=4 - [RL13_HUMAN]	P26373	6137;	19.91	6	4	4	14	10.9	2	2	19.91	4	8	211	24.2465	11.6489
ZNF185	Zinc finger protein 185 (Fragment) OS=Homo sapiens OX=9606 GN=ZNF185 PE=1 SV=2 - [H0Y704_HUMAN]	H0Y704		19.87	7	6	6	10	2.68	1	1	8.26	3	4	448	47.4819	5.70654
CTPS1 CTPS	CTP synthase 1 OS=Homo sapiens OX=9606 GN=CTPS1 PE=1 SV=2 - [PYRG1_HUMAN]	P17812	1503;	19.8	10	10	10	23	11	6	6	15.4	8	10	591	66.648	6.45557
SHCBP1 hCG_1811826	SHC SH2-domain binding protein 1, isoform CRA_a OS=Homo sapiens OX=9606 GN=SHCBP1 PE=4 SV=1 - [A0A024R6R1_HUMAN]	A0A024R6R1	79801;	19.79	5	11	11	25	11.16	6	7	12.05	7	9	672	75.6122	4.75439
HSPE1 hCG_21429	Heat shock 10kDa protein 1 (Chaperonin 10), isoform CRA_d OS=Homo sapiens OX=9606 GN=HSPE1 PE=3 SV=1 - [A0A024R3X7_HUMAN]	A0A024R3X7		19.72	5	1	1	2	19.72	1	1	19.72	1	1	71	7.53603	6.68311
DKFZp761K0922	Uncharacterized protein DKFZp761K0922 (Fragment) OS=Homo sapiens OX=9606 GN=DKFZp761K0922 PE=2 SV=1 - [Q8TCR7_HUMAN]	Q8TCR7		19.69	15	6	7	24	5.44	2	2	10.1	4	8	386	43.7525	4.52588
PSMD13 hCG_37689	26S proteasome non-ATPase regulatory subunit 13 OS=Homo sapiens OX=9606 GN=PSMD13 PE=3 SV=1 - [A0A024R201_HUMAN]	A0A024R201		19.68	13	6	6	11	7.18	2	4	5.59	2	2	376	42.8911	5.80811
MT1M hCG_2025554	Metallothionein OS=Homo sapiens OX=9606 GN=MT1M PE=3 SV=1 - [A0A024R6T4_HUMAN]	A0A024R6T4	4499;	19.67	8	1	1	3	19.67	1	2	19.67	1	1	61	6.13227	7.84033
PABPC4	Polyadenylate-binding protein 4 (Fragment) OS=Homo sapiens OX=9606 GN=PABPC4 PE=1 SV=1 - [H0YEQ8_HUMAN]	H0YEQ8		19.64	1	1	2	6	9.82	1	2	9.82	1	2	112	12.5793	7.95752
SEC13 D3S1231E SEC13A SEC13L1 SEC13R	Protein SEC13 homolog OS=Homo sapiens OX=9606 GN=SEC13 PE=1 SV=3 - [SEC13_HUMAN]	P55735	6396;	19.57	7	5	5	9	13.35	3	3	3.42	1	1	322	35.5181	5.47803
SMTN SMSMO	Smoothelin OS=Homo sapiens OX=9606 GN=SMTN PE=1 SV=7 - [SMTN_HUMAN]	P53814	6525;	19.52	25	14	14	25	4.8	3	3	15.27	11	14	917	98.9982	9.0708
DKFZp586K0821	Complex I-30kD (Fragment) OS=Homo sapiens OX=9606 GN=DKFZp586K0821 PE=2 SV=1 - [Q9UF24_HUMAN]	Q9UF24		19.47	4	3	3	3	5.79	1	1				190	22.2043	5.47803
ALYREF ALY BEF THOC4	THO complex subunit 4 OS=Homo sapiens OX=9606 GN=ALYREF PE=1 SV=3 - [THOC4_HUMAN]	Q86V81	10189;	19.46	2	3	3	9	19.46	3	3	12.45	2	3	257	26.8716	11.1509
HLA-A	MHC class I antigen OS=Homo sapiens OX=9606 GN=HLA-A PE=3 SV=1 - [A0A3S6RF32_HUMAN]	A0A3S6RF32		19.45	1759	0	6	13	9.59	3	3	16.99	5	6	365	40.8862	6.99072
DNAJA1 DNAJ2 HDJ2 HSJ2 HSPF4	DnaJ homolog subfamily A member 1 OS=Homo sapiens OX=9606 GN=DNAJA1 PE=1 SV=2 - [DNJA1_HUMAN]	P31689	3301;	19.4	3	6	6	21	9.32	3	7	14.61	5	6	397	44.8395	7.07861
RPS20	40S ribosomal protein S20 OS=Homo sapiens OX=9606 GN=RPS20 PE=1 SV=1 - [RS20_HUMAN]	P60866	6224;	19.33	4	2	2	13	19.33	2	3	19.33	2	6	119	13.3643	9.93506
LYZ	1,4-beta-N-acetylmuramidase C OS=Homo sapiens OX=9606 GN=LYZ PE=1 SV=1 - [F8VV32_HUMAN]	F8VV32		19.23	3	2	2	2				11.54	1	1	104	11.4807	9.0708
CSNK2A1	Casein kinase II subunit alpha OS=Homo sapiens OX=9606 GN=CSNK2A1 PE=1 SV=1 - [A0A2R8Y5A0_HUMAN]	A0A2R8Y5A0		19.21	24	5	5	12	15.54	4	4	7.34	2	2	354	40.6915	8.03076
HS24/p52	Heat shock 70 kDa protein 4 OS=Homo sapiens OX=9606 GN=HS24/p52 PE=2 SV=1 - [O14992_HUMAN]	O14992		19.2	13	6	7	17	10.97	4	7	8.65	3	3	474	52.3338	8.20654
RRS1 KIAA0112 RRR	Ribosome biogenesis regulatory protein homolog OS=Homo sapiens OX=9606 GN=RRS1 PE=1 SV=2 - [RRS1_HUMAN]	Q15050	23212;	19.18	1	5	5	7				3.56	1	1	365	41.1682	10.6968
DNAJA2 CPR3 HIRIP4	DnaJ homolog subfamily A member 2 OS=Homo sapiens OX=9606 GN=DNAJA2 PE=1 SV=1 - [DNJA2_HUMAN]	O60884	10294;	19.17	5	6	6	14	12.62	4	4	10.19	3	3	412	45.7166	6.48096
AK6	Adenylate kinase isoenzyme 6 OS=Homo sapiens OX=9606 GN=AK6 PE=1 SV=1 - [A0A087WY94_HUMAN]	A0A087WY94		19.15	3	1	1	1				19.15	1	1	47	4.99379	10.1694
PRKD2	Serine/threonine-protein kinase D2 (Fragment) OS=Homo sapiens OX=9606 GN=PRKD2 PE=1 SV=8 - [M0R346_HUMAN]	M0R346		19.12	1	1	1	1				19.12	1	1	68	6.73754	5.5542
CROP	CROP protein (Fragment) OS=Homo sapiens OX=9606 GN=CROP PE=2 SV=1 - [Q6PKC2_HUMAN]	Q6PKC2		19.07	9	3	3	5	12.29	2	2				236	26.9988	8.20654
HRNR S100A18	Hornerin OS=Homo sapiens OX=9606 GN=HRNR PE=1 SV=2 - [HORN_HUMAN]	Q86YZ3	388697;	19.02	1	16	16	35	13.09	9	9	16.14	13	17	2850	282.228	10.0376
LRPPRC LRP130	Leucine-rich PPR motif-containing protein, mitochondrial OS=Homo sapiens OX=9606 GN=LRPPRC PE=1 SV=3 - [LPPRC_HUMAN]	P42704	10128;	19.01	6	22	22	51	6.74	7	10	9.76	12	19	1394	157.805	6.12549
GTPBP4	Nucleolar GTP-binding protein 1 (Fragment) OS=Homo sapiens OX=9606 GN=GTPBP4 PE=2 SV=1 - [Q8N4P8_HUMAN]	Q8N4P8		18.99	6	9	9	20	5.85	3	4	5.06	3	4	632	73.6628	9.5542
EBNA1BP2 EBP2	Probable rRNA-processing protein EBP2 OS=Homo sapiens OX=9606 GN=EBNA1BP2 PE=1 SV=2 - [EBP2_HUMAN]	Q99848	10969;	18.95	4	4	4	10	3.27	1	1				306	34.8304	10.0962
BLVRB FLR	Flavin reductase (NADPH) OS=Homo sapiens OX=9606 GN=BLVRB PE=1 SV=3 - [BLVRB_HUMAN]	P30043	645;	18.93	5	3	3	11	14.08	2	3	12.14	2	2	206	22.1054	7.6499
MCM7	DNA replication licensing factor MCM7 OS=Homo sapiens OX=9606 GN=MCM7 PE=2 SV=1 - [B2RBA6_HUMAN]	B2RBA6		18.92	8	11	11	29	11.68	6	7	12.1	7	8	719	81.2286	6.45557
RAD21	Double-strand-break repair protein rad21 homolog OS=Homo sapiens OX=9606 GN=RAD21 PE=1 SV=1 - [E5RG18_HUMAN]	E5RG18		18.84	5	1	1	2							69	7.76518	9.30518
H1-2 H1F2 HIST1H1C	Histone H1.2 OS=Homo sapiens OX=9606 GN=H1-2 PE=1 SV=2 - [H12_HUMAN]	P16403	3006;	18.78	4	1	4	36	13.15	2	11	18.31	3	5	213	21.3517	10.9312
GNL3 E2IG3 NS	Guanine nucleotide-binding protein-like 3 OS=Homo sapiens OX=9606 GN=GNL3 PE=1 SV=2 - [GNL3_HUMAN]	Q9BVP2	26354;	18.76	2	9	9	28	8.38	4	4	14.03	7	10	549	61.9545	9.15869
CANX	Calnexin OS=Homo sapiens OX=9606 GN=CANX PE=1 SV=2 - [CALX_HUMAN]	P27824	821;	18.75	12	7	9	40	10.98	5	6	15.54	8	20	592	67.5259	4.60205
SNRPG	Small nuclear ribonucleoprotein G OS=Homo sapiens OX=9606 GN=SNRPG PE=1 SV=1 - [Q49AN9_HUMAN]	Q49AN9	6637;	18.75	4	1	1	3	18.75	1	1				64	7.09667	7.18115
CSE1L CAS XPO2	Exportin-2 OS=Homo sapiens OX=9606 GN=CSE1L PE=1 SV=3 - [XPO2_HUMAN]	P55060	1434;	18.74	6	16	16	35	10.3	8	12	9.78	9	9	971	110.346	5.77002
MPRIP	Myosin phosphatase Rho-interacting protein OS=Homo sapiens OX=9606 GN=MPRIP PE=1 SV=1 - [A0A494BZV2_HUMAN]	A0A494BZV2		18.72	13	3	33	88	7.55	14	16	9.48	19	28	2425	274.212	5.60498
ARL6IP5	PRA1 family protein OS=Homo sapiens OX=9606 GN=ARL6IP5 PE=1 SV=1 - [F8WF90_HUMAN]	F8WF90		18.64	7	1	1	1				18.64	1	1	59	6.86644	6.59521
SSRP1 FACT80	FACT complex subunit SSRP1 OS=Homo sapiens OX=9606 GN=SSRP1 PE=1 SV=1 - [SSRP1_HUMAN]	Q08945	6749;	18.62	4	10	10	33	10.58	6	7	14.1	8	12	709	81.0244	6.87354
MAGEA4 MAGE4	Melanoma-associated antigen 4 OS=Homo sapiens OX=9606 GN=MAGEA4 PE=1 SV=2 - [MAGA4_HUMAN]	P43358	4103;	18.61	22	4	6	19	10.41	3	5	16.09	5	8	317	34.8775	4.69092
COPRS C17orf79 COPR5	Coordinator of PRMT5 and differentiation stimulator OS=Homo sapiens OX=9606 GN=COPRS PE=1 SV=3 - [COPRS_HUMAN]	Q9NQ92	55352;	18.48	5	2	2	2							184	20.0539	4.18311
ND4L	NADH dehydrogenase subunit 4L (Fragment) OS=Homo sapiens OX=9606 GN=ND4L PE=4 SV=1 - [A0A343GRW4_HUMAN]	A0A343GRW4		18.48	1	1	1	1							92	10.0043	5.61768
HLA-B	MHC class I antigen (Fragment) OS=Homo sapiens OX=9606 GN=HLA-B PE=3 SV=1 - [F4NBW4_HUMAN]	F4NBW4		18.4	2637	0	5	13	8.01	2	2	18.4	5	6	337	38.1761	6.60986
IGF2BP2 IMP2 VICKZ2	Insulin-like growth factor 2 mRNA-binding protein 2 OS=Homo sapiens OX=9606 GN=IGF2BP2 PE=1 SV=2 - [IF2B2_HUMAN]	Q9Y6M1	10644;	18.36	3	8	8	12	13.19	5	5	5.18	3	3	599	66.0806	8.45557
HNRNPM	Heterogeneous nuclear ribonucleoprotein M (Fragment) OS=Homo sapiens OX=9606 GN=HNRNPM PE=1 SV=1 - [M0QZM1_HUMAN]	M0QZM1		18.28	1	1	6	14	6.79	2	2	11.75	4	5	383	40.0163	6.72705
STOML2 SLP2 HSPC108	Stomatin-like protein 2, mitochondrial OS=Homo sapiens OX=9606 GN=STOML2 PE=1 SV=1 - [STML2_HUMAN]	Q9UJZ1	30968;	18.26	4	4	4	8	4.78	1	1	9.27	2	2	356	38.5102	7.38623
EIF3K	Eukaryotic translation initiation factor 3 subunit K OS=Homo sapiens OX=9606 GN=EIF3K PE=1 SV=1 - [K7ES31_HUMAN]	K7ES31		18.25	4	2	2	5	8.03	1	1	18.25	2	2	137	15.8649	6.7417
RAC2	Ras-related C3 botulinum toxin substrate 2 OS=Homo sapiens OX=9606 GN=RAC2 PE=1 SV=1 - [B1AH77_HUMAN]	B1AH77		18.24	6	1	3	4	6.76	1	2	6.08	1	1	148	16.7648	8.06006
RNH1 hCG_18617	Ribonuclease inhibitor OS=Homo sapiens OX=9606 GN=RNH1 PE=4 SV=1 - [A0A024RC87_HUMAN]	A0A024RC87		18.2	9	6	6	16	8.11	3	4	7.02	3	4	456	49.3848	4.84326
EIF3E EIF3S6 INT6 hCG_2008794	Eukaryotic translation initiation factor 3 subunit E OS=Homo sapiens OX=9606 GN=EIF3S6 PE=2 SV=1 - [B3KW56_HUMAN]	B3KW56		18.18	10	7	7	13	8.08	3	3	7.58	3	3	396	46.4154	6.45557
RSL24D1	Probable ribosome biogenesis protein RLP24 (Fragment) OS=Homo sapiens OX=9606 GN=RSL24D1 PE=1 SV=1 - [H3BMQ2_HUMAN]	H3BMQ2		18.18	3	1	1	3	18.18	1	1	18.18	1	1	66	8.12844	10.521
TGM3	Protein-glutamine gamma-glutamyltransferase E OS=Homo sapiens OX=9606 GN=TGM3 PE=1 SV=4 - [TGM3_HUMAN]	Q08188	7053;	18.18	2	2	9	16	11.98	5	6	11.69	6	6	693	76.5836	5.85889
GNAS	GNAS complex locus isoform 2 (Fragment) OS=Homo sapiens OX=9606 GN=GNAS PE=2 SV=1 - [A0A0S2Z3S5_HUMAN]	A0A0S2Z3S5	2778;	18.16	46	5	6	15	4.21	1	2	13.95	5	8	380	44.2383	6.29053
UTP15	U3 small nucleolar RNA-associated protein 15 homolog OS=Homo sapiens OX=9606 GN=UTP15 PE=1 SV=3 - [UTP15_HUMAN]	Q8TED0	84135;	18.15	3	7	7	10	1.54	1	1	1.93	1	1	518	58.3786	9.11475
CPSF7	Cleavage and polyadenylation-specificity factor subunit 7 (Fragment) OS=Homo sapiens OX=9606 GN=CPSF7 PE=1 SV=8 - [J3QT54_HUMAN]	J3QT54		18.14	9	3	3	3							204	22.6063	4.99561
STAU1	Double-stranded RNA-binding protein Staufen homolog 1 OS=Homo sapiens OX=9606 GN=STAU1 PE=1 SV=1 - [Q5JW30_HUMAN]	Q5JW30		18.02	10	8	8	12	4.45	2	2	6.88	3	4	494	54.6745	9.51025
PDGFA hCG_1818527	Platelet-derived growth factor alpha polypeptide, isoform CRA_a OS=Homo sapiens OX=9606 GN=PDGFA PE=3 SV=1 - [A0A024R7Z9_HUMAN]	A0A024R7Z9		18.01	7	2	2	2				6.83	1	1	161	18.2815	9.05615
HLA-C	MHC class I antigen (Fragment) OS=Homo sapiens OX=9606 GN=HLA-C PE=3 SV=1 - [F2XI56_HUMAN]	F2XI56		17.95	271	0	3	7	4.4	1	1	9.16	2	3	273	31.2421	5.43994
RBM14 SIP	RNA-binding protein 14 OS=Homo sapiens OX=9606 GN=RBM14 PE=1 SV=2 - [RBM14_HUMAN]	Q96PK6	100526737;10432;	17.94	9	10	10	34	12.86	7	10	14.35	8	12	669	69.4489	9.67139
U2AF1	U2 small nuclear RNA auxillary factor 1 isoform a OS=Homo sapiens OX=9606 GN=U2AF1 PE=2 SV=1 - [B5BU08_HUMAN]	B5BU08		17.92	10	3	3	8	12.5	2	3	5.42	1	1	240	27.8554	8.54346
ALDH7A1	Alpha-aminoadipic semialdehyde dehydrogenase OS=Homo sapiens OX=9606 GN=ALDH7A1 PE=1 SV=1 - [A0A1B0GUA1_HUMAN]	A0A1B0GUA1		17.85	14	6	6	12	5.37	2	2	2.69	1	2	521	56.4301	7.85498
DSG1 CDHF4	Desmoglein-1 OS=Homo sapiens OX=9606 GN=DSG1 PE=1 SV=2 - [DSG1_HUMAN]	Q02413	1828;	17.83	1	14	14	34	5.53	4	7	17.06	13	19	1049	113.676	5.03369
GSTO1	Glutathione S-transferase omega-1 (Fragment) OS=Homo sapiens OX=9606 GN=GSTO1 PE=1 SV=1 - [Q5TA01_HUMAN]	Q5TA01		17.78	4	3	3	9	12.78	2	4	17.78	3	3	180	20.9247	6.55127
EIF4A3 DDX48 KIAA0111	Eukaryotic initiation factor 4A-III OS=Homo sapiens OX=9606 GN=EIF4A3 PE=1 SV=4 - [IF4A3_HUMAN]	P38919	9775;	17.76	2	7	7	14	9.98	4	5	13.63	5	6	411	46.8412	6.72705
EIF2AK2	eIF2AK2 protein (Fragment) OS=Homo sapiens OX=9606 GN=EIF2AK2 PE=2 SV=1 - [Q8IW76_HUMAN]	Q8IW76	5610;	17.74	7	7	7	12	5.46	2	3	7.6	3	3	513	57.5843	8.33838
P4HB ERBA2L PDI PDIA1 PO4DB	Protein disulfide-isomerase OS=Homo sapiens OX=9606 GN=P4HB PE=1 SV=3 - [PDIA1_HUMAN]	P07237	5034;	17.72	19	9	9	24	10.24	5	5	16.14	8	11	508	57.0807	4.86865
CNP hCG_1771539	2',3'-cyclic-nucleotide 3'-phosphodiesterase OS=Homo sapiens OX=9606 GN=CNP PE=3 SV=1 - [A0A024R1T5_HUMAN]	A0A024R1T5	1267;	17.71	8	6	6	12				10.22	3	4	401	45.0703	8.52881
SEC61G	Protein transport protein Sec61 subunit gamma OS=Homo sapiens OX=9606 GN=SEC61G PE=1 SV=1 - [SC61G_HUMAN]	P60059	23480;	17.65	1	1	1	1				17.65	1	1	68	7.73617	9.99365
CGN KIAA1319	Cingulin OS=Homo sapiens OX=9606 GN=CGN PE=1 SV=2 - [CING_HUMAN]	Q9P2M7	57530;	17.63	5	19	19	32	8.86	9	9	6.52	8	10	1197	136.304	5.5415
SBSN UNQ698/PRO1343	Suprabasin OS=Homo sapiens OX=9606 GN=SBSN PE=1 SV=2 - [SBSN_HUMAN]	Q6UWP8	374897;	17.63	2	3	3	5	17.63	3	5				590	60.5046	7.00537
MRTO4 C1orf33 MRT4	mRNA turnover protein 4 homolog OS=Homo sapiens OX=9606 GN=MRTO4 PE=1 SV=2 - [MRT4_HUMAN]	Q9UKD2	51154;	17.57	2	4	4	5	5.44	1	1	4.18	1	1	239	27.5429	8.29443
NUMA1 hCG_2017131	Nuclear mitotic apparatus protein 1, isoform CRA_a OS=Homo sapiens OX=9606 GN=NUMA1 PE=4 SV=1 - [A0A024R5M9_HUMAN]	A0A024R5M9	4926;	17.56	27	28	28	32	1.14	2	2	1.43	3	3	2101	236.372	5.79541
ARL6IP4	ADP-ribosylation factor-like protein 6-interacting protein 4 (Fragment) OS=Homo sapiens OX=9606 GN=ARL6IP4 PE=1 SV=1 - [F5GYV5_HUMAN]	F5GYV5		17.54	10	3	3	3				9.95	2	2	211	23.6735	10.9604
DKFZp686L17145	Isoleucyl-tRNA synthetase OS=Homo sapiens OX=9606 GN=DKFZp686L17145 PE=2 SV=1 - [Q7Z355_HUMAN]	Q7Z355		17.53	10	16	16	32	4.69	4	5	8.59	9	10	1152	131.622	5.85889
S100A10 ANX2LG CAL1L CLP11	Protein S100-A10 OS=Homo sapiens OX=9606 GN=S100A10 PE=1 SV=2 - [S10AA_HUMAN]	P60903	6281;	17.53	3	2	2	7	10.31	1	1	10.31	1	2	97	11.1955	7.37158
CD55	Complement decay-accelerating factor (Fragment) OS=Homo sapiens OX=9606 GN=CD55 PE=1 SV=1 - [H3BLV0_HUMAN]	H3BLV0		17.48	15	4	5	9	5.83	1	1	14.72	4	4	326	35.7825	5.5415
WDR3	WD repeat-containing protein 3 OS=Homo sapiens OX=9606 GN=WDR3 PE=1 SV=1 - [WDR3_HUMAN]	Q9UNX4	10885;	17.39	3	12	12	17	7.21	5	5	1.17	1	1	943	106.032	6.63916
GPC1	Glypican-1 OS=Homo sapiens OX=9606 GN=GPC1 PE=1 SV=2 - [GPC1_HUMAN]	P35052	2817;	17.38	7	7	7	15	7.89	3	3	11.83	5	5	558	61.641	7.29834
hTIM44	Mitochondrial import inner membrane translocase subunit TIM44 OS=Homo sapiens OX=9606 GN=hTIM44 PE=2 SV=1 - [Q9UPE4_HUMAN]	Q9UPE4		17.35	6	6	6	11	11.81	4	6	2.89	1	1	415	47.3365	7.38623
KRTAP3-3 KAP3.3 KRTAP3.3	Keratin-associated protein 3-3 OS=Homo sapiens OX=9606 GN=KRTAP3-3 PE=1 SV=1 - [KRA33_HUMAN]	Q9BYR6	85293;	17.35	1	1	1	1							98	10.3575	5.69385
PDLIM7 ENIGMA	PDZ and LIM domain protein 7 OS=Homo sapiens OX=9606 GN=PDLIM7 PE=1 SV=1 - [PDLI7_HUMAN]	Q9NR12	9260;	17.29	5	6	6	14	4.81	2	3	5.03	2	3	457	49.8126	8.41162
RPL32	60S ribosomal protein L32 (Fragment) OS=Homo sapiens OX=9606 GN=RPL32 PE=1 SV=1 - [D3YTB1_HUMAN]	D3YTB1		17.29	3	2	2	11	9.77	1	2	17.29	2	5	133	15.6067	11.4438
SEC11A	Signal peptidase complex catalytic subunit SEC11 OS=Homo sapiens OX=9606 GN=SEC11A PE=1 SV=1 - [H0YNG3_HUMAN]	H0YNG3		17.18	7	3	3	5				10.43	2	3	163	18.6389	9.5542
SEPTIN11 SEPT11 hCG_24410	Septin 11, isoform CRA_b OS=Homo sapiens OX=9606 GN=SEPTIN11 PE=1 SV=1 - [D6RGI3_HUMAN]	D6RGI3		17.18	28	4	5	7							425	48.9751	6.96143
PFKP PFKF	ATP-dependent 6-phosphofructokinase, platelet type OS=Homo sapiens OX=9606 GN=PFKP PE=1 SV=2 - [PFKAP_HUMAN]	Q01813	5214;	17.09	11	8	9	19	7.14	4	4	6.89	4	7	784	85.5415	7.54736
EFHD2 SWS1	EF-hand domain-containing protein D2 OS=Homo sapiens OX=9606 GN=EFHD2 PE=1 SV=1 - [EFHD2_HUMAN]	Q96C19	79180;	17.08	9	4	4	4				3.75	1	1	240	26.6805	5.19873
SPIN3	Spindlin-3 OS=Homo sapiens OX=9606 GN=SPIN3 PE=1 SV=1 - [SPIN3_HUMAN]	Q5JUX0	169981;	17.05	6	1	3	5	5.04	1	1	12.02	2	3	258	29.1887	6.80029
SIPA1L1	SIPA1L1 protein OS=Homo sapiens OX=9606 GN=SIPA1L1 PE=2 SV=1 - [A6H8W6_HUMAN]	A6H8W6		17.03	6	22	22	37	4.05	5	5	6.54	10	12	1803	199.843	8.19189
MATR3 KIAA0723	Matrin-3 OS=Homo sapiens OX=9606 GN=MATR3 PE=1 SV=2 - [MATR3_HUMAN]	P43243	9782;	17	24	11	11	22	3.9	2	3	13.34	9	11	847	94.5648	6.25244
NME4	Nucleoside diphosphate kinase OS=Homo sapiens OX=9606 GN=NME4 PE=1 SV=1 - [A0A087WVT9_HUMAN]	A0A087WVT9	4833;	16.99	3	1	1	1	16.99	1	1				153	16.7726	10.9312
PITPNB	Phosphatidylinositol transfer protein beta isoform OS=Homo sapiens OX=9606 GN=PITPNB PE=1 SV=1 - [A0A0A0MSW4_HUMAN]	A0A0A0MSW4		16.97	10	4	4	10	7.38	2	2	14.02	3	4	271	31.5609	6.87354
FAU	40S ribosomal protein S30 OS=Homo sapiens OX=9606 GN=FAU PE=1 SV=1 - [RS30_HUMAN]	P62861		16.95	2	1	1	5	16.95	1	3				59	6.64382	12.147
GART PGFT PRGS	Trifunctional purine biosynthetic protein adenosine-3 OS=Homo sapiens OX=9606 GN=GART PE=1 SV=1 - [PUR2_HUMAN]	P22102	2618;	16.93	13	13	13	26	7.43	5	5	9.21	8	8	1010	107.699	6.69775
NRAS HRAS1	GTPase NRas OS=Homo sapiens OX=9606 GN=NRAS PE=1 SV=1 - [RASN_HUMAN]	P01111	4893;	16.93	15	3	3	4				16.93	3	3	189	21.2155	5.17334
UBA1 A1S9T UBE1	Ubiquitin-like modifier-activating enzyme 1 OS=Homo sapiens OX=9606 GN=UBA1 PE=1 SV=3 - [UBA1_HUMAN]	P22314	7317;	16.92	11	13	13	36	9.17	7	9	10.02	8	12	1058	117.774	5.75732
PSMD12	26S proteasome non-ATPase regulatory subunit 12 OS=Homo sapiens OX=9606 GN=PSMD12 PE=1 SV=3 - [PSD12_HUMAN]	O00232	5718;	16.89	2	6	6	8	3.07	1	1	4.61	2	2	456	52.8706	7.6499
NGDN C14orf120	Neuroguidin OS=Homo sapiens OX=9606 GN=NGDN PE=1 SV=1 - [NGDN_HUMAN]	Q8NEJ9	25983;	16.83	3	4	4	8	12.38	3	3				315	35.872	9.56885
NCL hCG_33980	Nucleolin OS=Homo sapiens OX=9606 GN=NCL PE=2 SV=1 - [B3KM80_HUMAN]	B3KM80	4691;	16.79	6	8	8	13	7.65	4	4	10.82	5	6	536	58.5193	4.66553
PCMT1	Protein-L-isoaspartate(D-aspartate) O-methyltransferase OS=Homo sapiens OX=9606 GN=PCMT1 PE=1 SV=4 - [PIMT_HUMAN]	P22061	5110;	16.74	9	4	4	4	4.41	1	1	12.33	3	3	227	24.6206	7.21045
EPHA2 ECK	Ephrin type-A receptor 2 OS=Homo sapiens OX=9606 GN=EPHA2 PE=1 SV=2 - [EPHA2_HUMAN]	P29317	1969;	16.7	18	13	13	28	2.15	2	2	5.74	5	9	976	108.197	6.22705
SURF4 RP11-244N20.4-004	Surfeit locus protein 4 OS=Homo sapiens OX=9606 GN=SURF4 PE=1 SV=1 - [Q5T8U5_HUMAN]	Q5T8U5		16.67	6	2	2	3				6.99	1	1	186	21.1137	6.52197
ACADVL VLCAD	Very long-chain specific acyl-CoA dehydrogenase, mitochondrial OS=Homo sapiens OX=9606 GN=ACADVL PE=1 SV=1 - [ACADV_HUMAN]	P49748	37;	16.64	15	9	9	14	7.63	4	4	7.33	4	5	655	70.3454	8.74854
GSDMD	Gasdermin-D (Fragment) OS=Homo sapiens OX=9606 GN=GSDMD PE=1 SV=1 - [E9PIB2_HUMAN]	E9PIB2		16.61	5	3	3	8	5.42	1	1	10.11	2	4	277	30.8057	9.0415
LIMA1	LIM domain and actin-binding protein 1 OS=Homo sapiens OX=9606 GN=LIMA1 PE=1 SV=1 - [F8VQE1_HUMAN]	F8VQE1		16.56	7	8	8	13	3.51	1	1	8.03	4	6	598	66.95	5.79541
MYCBP	MYCBP protein OS=Homo sapiens OX=9606 GN=MYCBP PE=2 SV=1 - [Q6IB68_HUMAN]	Q6IB68		16.5	3	1	1	2							103	11.9453	5.90967
HMGB1	High mobility group protein B1 OS=Homo sapiens OX=9606 GN=HMGB1 PE=1 SV=1 - [Q5T7C4_HUMAN]	Q5T7C4		16.46	9	2	2	4	8.23	1	1	16.46	2	2	158	18.2993	9.70068
TMOD1 D9S57E TMOD	Tropomodulin-1 OS=Homo sapiens OX=9606 GN=TMOD1 PE=1 SV=1 - [TMOD1_HUMAN]	P28289	7111;	16.43	1	4	4	9	8.91	2	2	7.52	2	2	359	40.5439	5.09717
hCG_2002731	Protein pelota homolog OS=Homo sapiens OX=9606 GN=hCG_2002731 PE=3 SV=1 - [A0A024QZR3_HUMAN]	A0A024QZR3		16.36	3	5	5	10	2.34	1	2	6.49	2	2	385	43.35	6.34131
SCRN1	Secernin-1 (Fragment) OS=Homo sapiens OX=9606 GN=SCRN1 PE=1 SV=1 - [C9K052_HUMAN]	C9K052		16.33	7	3	3	6	5.31	1	1	5.31	1	2	245	27.113	4.64014
ELAVL1 HUR	ELAV-like protein 1 OS=Homo sapiens OX=9606 GN=ELAVL1 PE=1 SV=2 - [ELAV1_HUMAN]	Q15717	1994;	16.26	3	4	4	11	10.74	3	5	10.74	3	4	326	36.0692	9.17334
PARK7	Maillard deglycase (Fragment) OS=Homo sapiens OX=9606 GN=PARK7 PE=1 SV=1 - [K7EN27_HUMAN]	K7EN27		16.25	2	1	1	1							160	16.9917	6.17627
HSPH1 hCG_32198	Heat shock 110 kDa protein OS=Homo sapiens OX=9606 GN=HSPH1 PE=3 SV=1 - [A0A024RDQ0_HUMAN]	A0A024RDQ0	10808;	16.22	14	11	12	19	5.16	3	3	9.09	6	8	814	92.0574	5.5542
CBX1	Chromobox protein homolog 1 (Fragment) OS=Homo sapiens OX=9606 GN=CBX1 PE=1 SV=8 - [J3KS05_HUMAN]	J3KS05		16.18	5	1	2	11	9.25	1	4	9.25	1	3	173	20.018	5.021
APOC3	Apolipoprotein C-III OS=Homo sapiens OX=9606 GN=APOC3 PE=1 SV=1 - [APOC3_HUMAN]	P02656	345;	16.16	2	1	1	2	16.16	1	1				99	10.8455	5.41455
DNTTIP2 ERBP TDIF2	Deoxynucleotidyltransferase terminal-interacting protein 2 OS=Homo sapiens OX=9606 GN=DNTTIP2 PE=1 SV=2 - [TDIF2_HUMAN]	Q5QJE6	30836;	16.14	4	8	8	14	5.16	3	3	1.72	1	1	756	84.4179	6.16357
ACLY hCG_19718	ATP-citrate synthase OS=Homo sapiens OX=9606 GN=ACLY PE=3 SV=1 - [A0A024R1Y2_HUMAN]	A0A024R1Y2	47;	16.13	6	13	13	17	3.48	3	3	2.93	3	4	1091	119.695	7.32764
SFN HME1	14-3-3 protein sigma OS=Homo sapiens OX=9606 GN=SFN PE=1 SV=1 - [1433S_HUMAN]	P31947	2810;	16.13	2	2	4	20	4.44	1	1	16.13	4	10	248	27.7567	4.7417
CALML3	Calmodulin-like protein 3 OS=Homo sapiens OX=9606 GN=CALML3 PE=1 SV=2 - [CALL3_HUMAN]	P27482	810;	16.11	1	2	2	2	16.11	2	2				149	16.88	4.42432
SPATA3	Spermatogenesis-associated protein 3 (Fragment) OS=Homo sapiens OX=9606 GN=SPATA3 PE=1 SV=1 - [H7C3E6_HUMAN]	H7C3E6		16.09	1	1	1	1	16.09	1	1				87	9.17675	8.00146
RBM12B	RNA-binding protein 12B OS=Homo sapiens OX=9606 GN=RBM12B PE=1 SV=2 - [RB12B_HUMAN]	Q8IXT5	389677;	16.08	5	14	14	25	5.89	5	5	9.79	9	10	1001	118.03	6.81494
PSMC4 MIP224 TBP7	26S proteasome regulatory subunit 6B OS=Homo sapiens OX=9606 GN=PSMC4 PE=1 SV=2 - [PRS6B_HUMAN]	P43686	5704;	16.03	1	5	5	11	11.48	3	3	12.2	4	6	418	47.3365	5.21143
BCAS2 DAM1	Pre-mRNA-splicing factor SPF27 OS=Homo sapiens OX=9606 GN=BCAS2 PE=1 SV=1 - [SPF27_HUMAN]	O75934	10286;	16	2	3	3	3							225	26.115	5.65576
GSTM3 GST5	Glutathione S-transferase Mu 3 OS=Homo sapiens OX=9606 GN=GSTM3 PE=1 SV=3 - [GSTM3_HUMAN]	P21266	2947;	16	5	3	3	6	16	3	4				225	26.5421	5.5415
TCIRG1	V-type proton ATPase subunit a (Fragment) OS=Homo sapiens OX=9606 GN=TCIRG1 PE=2 SV=1 - [Q6QBN8_HUMAN]	Q6QBN8		16	6	2	2	5	16	2	3	8	1	1	125	14.2615	8.01611
PRC1 hCG_32579	Protein regulator of cytokinesis 1, isoform CRA_e OS=Homo sapiens OX=9606 GN=PRC1 PE=4 SV=1 - [A0A024RC67_HUMAN]	A0A024RC67	9055;	15.97	8	8	8	24	14.84	7	9	9.84	5	6	620	71.6196	6.56592
QPCTL	Glutaminyl-peptide cyclotransferase-like protein OS=Homo sapiens OX=9606 GN=QPCTL PE=1 SV=2 - [QPCTL_HUMAN]	Q9NXS2	54814;	15.97	2	5	5	6				8.12	3	3	382	42.8971	9.81787
ANXA5 ANX5 ENX2 PP4	Annexin A5 OS=Homo sapiens OX=9606 GN=ANXA5 PE=1 SV=2 - [ANXA5_HUMAN]	P08758	308;	15.94	5	4	4	8				15.94	4	5	320	35.9144	5.04639
MAP2K3	Mitogen activated protein kinase kinase 3 OS=Homo sapiens OX=9606 GN=MAP2K3 PE=2 SV=1 - [C7DUW4_HUMAN]	C7DUW4		15.9	12	5	5	5	4.05	1	1	5.49	2	2	346	39.1938	7.43018
SERPINB3 SCCA SCCA1	Serpin B3 OS=Homo sapiens OX=9606 GN=SERPINB3 PE=1 SV=2 - [SPB3_HUMAN]	P29508	6317;	15.9	3	1	5	7	10.26	3	4	5.64	2	2	390	44.5365	6.81494
TLN1 KIAA1027 TLN	Talin-1 OS=Homo sapiens OX=9606 GN=TLN1 PE=1 SV=3 - [TLN1_HUMAN]	Q9Y490	7094;	15.9	7	30	30	52	2.09	4	5	6.77	15	20	2541	269.599	6.07471
NAMPT PBEF PBEF1	Nicotinamide phosphoribosyltransferase OS=Homo sapiens OX=9606 GN=NAMPT PE=1 SV=1 - [NAMPT_HUMAN]	P43490	10135;	15.89	6	6	6	6				2.04	1	1	491	55.4866	7.15186
CACNA2D1 CACNL2A CCHL2A MHS3	Voltage-dependent calcium channel subunit alpha-2/delta-1 OS=Homo sapiens OX=9606 GN=CACNA2D1 PE=1 SV=3 - [CA2D1_HUMAN]	P54289	781;	15.87	9	13	13	22	2.45	2	2	6.62	6	6	1103	124.49	5.2749
NEK7	Serine/threonine-protein kinase Nek7 (Fragment) OS=Homo sapiens OX=9606 GN=NEK7 PE=1 SV=1 - [F8WAG2_HUMAN]	F8WAG2		15.85	3	1	1	1							82	9.19269	8.48486
ALDH2	ALDH2 (Fragment) OS=Homo sapiens OX=9606 GN=ALDH2 PE=3 SV=1 - [B4YAH7_HUMAN]	B4YAH7		15.79	4	3	3	4							247	26.5594	5.89697
EMP3	Epithelial membrane protein 3 (Fragment) OS=Homo sapiens OX=9606 GN=EMP3 PE=1 SV=8 - [M0QZ66_HUMAN]	M0QZ66		15.73	3	1	1	5	15.73	1	1	15.73	1	3	89	10.2634	5.8208
PGAM5	Serine/threonine-protein phosphatase PGAM5, mitochondrial OS=Homo sapiens OX=9606 GN=PGAM5 PE=1 SV=1 - [F5GXG4_HUMAN]	F5GXG4		15.71	2	2	2	4				7.14	1	1	140	15.9011	7.02002
SKA1 C18orf24	Spindle and kinetochore-associated protein 1 OS=Homo sapiens OX=9606 GN=SKA1 PE=1 SV=1 - [SKA1_HUMAN]	Q96BD8	220134;	15.69	3	3	3	3				4.31	1	1	255	29.4654	7.12256
ALDH3A2	Aldehyde dehydrogenase family 3 member A2 (Fragment) OS=Homo sapiens OX=9606 GN=ALDH3A2 PE=1 SV=1 - [J3QS00_HUMAN]	J3QS00		15.67	11	2	2	2	8.96	1	1	6.72	1	1	134	15.2086	5.56689
DRIP4	Dopamine receptor interacting protein 4 OS=Homo sapiens OX=9606 GN=DRIP4 PE=2 SV=1 - [Q4W4Y1_HUMAN]	Q4W4Y1		15.67	9	12	12	21	7.03	5	5	8.06	6	7	868	96.0192	6.52197
GAR1 NOLA1	H/ACA ribonucleoprotein complex subunit 1 OS=Homo sapiens OX=9606 GN=GAR1 PE=1 SV=1 - [GAR1_HUMAN]	Q9NY12	54433;	15.67	1	3	3	6	12.44	2	2	7.37	2	2	217	22.3342	10.9165
RPN1	Dolichyl-diphosphooligosaccharide--protein glycosyltransferase subunit 1 OS=Homo sapiens OX=9606 GN=RPN1 PE=1 SV=1 - [RPN1_HUMAN]	P04843	6184;	15.65	8	8	8	16	7.74	4	6	9.56	5	5	607	68.5268	6.37939
NPD011	Nuclear distribution protein C homolog OS=Homo sapiens OX=9606 GN=NPD011 PE=2 SV=1 - [Q9H2R7_HUMAN]	Q9H2R7		15.64	4	3	3	4				8.53	2	2	211	24.3385	5.96045
PRKDC HYRC HYRC1	DNA-dependent protein kinase catalytic subunit OS=Homo sapiens OX=9606 GN=PRKDC PE=1 SV=3 - [PRKDC_HUMAN]	P78527	5591;	15.63	4	49	49	95	7.27	22	24	6.59	23	27	4128	468.788	7.12256
BLMH	Bleomycin hydrolase (Fragment) OS=Homo sapiens OX=9606 GN=BLMH PE=1 SV=1 - [K7ESE8_HUMAN]	K7ESE8		15.58	5	3	3	5	4.76	1	1	15.58	3	3	231	26.7211	6.78564
ARG1	Arginase-1 OS=Homo sapiens OX=9606 GN=ARG1 PE=1 SV=2 - [ARGI1_HUMAN]	P05089	383;	15.53	3	5	5	7	5.9	2	2	9.63	3	4	322	34.7133	7.21045
CARHSP1	Calcium-regulated heat-stable protein 1 (Fragment) OS=Homo sapiens OX=9606 GN=CARHSP1 PE=1 SV=1 - [H3BTK3_HUMAN]	H3BTK3		15.49	7	1	1	1							71	7.66492	10.77
SREK1IP1 P18SRP SFRS12IP1	Protein SREK1IP1 OS=Homo sapiens OX=9606 GN=SREK1IP1 PE=1 SV=1 - [SR1IP_HUMAN]	Q8N9Q2	285672;	15.48	1	2	2	3	7.74	1	1	15.48	2	2	155	18.1656	9.84717
RPL35	60S ribosomal protein L35 OS=Homo sapiens OX=9606 GN=RPL35 PE=1 SV=2 - [RL35_HUMAN]	P42766	11224;	15.45	3	2	2	11	8.13	1	2	8.13	1	4	123	14.5426	11.0483
BOP1	Ribosome biogenesis protein BOP1 OS=Homo sapiens OX=9606 GN=BOP1 PE=2 SV=1 - [A8K3R2_HUMAN]	A8K3R2		15.42	7	8	8	11	1.88	1	1	2.55	2	2	746	83.5182	6.12549
PSMD2 TRAP2	26S proteasome non-ATPase regulatory subunit 2 OS=Homo sapiens OX=9606 GN=PSMD2 PE=1 SV=3 - [PSMD2_HUMAN]	Q13200	5708;	15.42	8	12	12	26	9.25	6	7	9.58	8	11	908	100.136	5.19873
MAP3K7 DKFZp586F0420	Mitogen-activated protein kinase kinase kinase OS=Homo sapiens OX=9606 GN=MAP3K7 PE=1 SV=1 - [Q9UG54_HUMAN]	Q9UG54		15.38	5	3	3	3				4.23	1	1	260	28.8523	7.40088
RPS23	40S ribosomal protein S23 OS=Homo sapiens OX=9606 GN=RPS23 PE=1 SV=3 - [RS23_HUMAN]	P62266	6228;	15.38	5	2	2	5				15.38	2	3	143	15.7977	10.4917
COMMD6 MSTP076	COMM domain-containing protein 6 OS=Homo sapiens OX=9606 GN=COMMD6 PE=1 SV=1 - [COMD6_HUMAN]	Q7Z4G1	170622;	15.29	1	1	1	1							85	9.63178	5.99854
FLII FLIL	Protein flightless-1 homolog OS=Homo sapiens OX=9606 GN=FLII PE=1 SV=2 - [FLII_HUMAN]	Q13045	2314;	15.29	12	16	16	31	5.36	5	6	10.09	11	11	1269	144.66	6.04932
UBE2D3	Ubiquitin-conjugating enzyme E2 D3 (Fragment) OS=Homo sapiens OX=9606 GN=UBE2D3 PE=3 SV=1 - [D6RAW0_HUMAN]	D6RAW0		15.28	8	1	1	1				15.28	1	1	72	8.20811	8.88037
ANP32A	Acidic leucine-rich nuclear phosphoprotein 32 family member A OS=Homo sapiens OX=9606 GN=ANP32A PE=1 SV=1 - [H0YN26_HUMAN]	H0YN26		15.25	9	2	2	3	6.21	1	1				177	19.9851	4.57666
RALA	Small monomeric GTPase (Fragment) OS=Homo sapiens OX=9606 GN=RALA PE=1 SV=1 - [H7C3P7_HUMAN]	H7C3P7		15.24	6	1	2	6	8.54	1	1	15.24	2	3	164	18.359	4.70361
ARPC5 ARC16	Actin-related protein 2/3 complex subunit 5 OS=Homo sapiens OX=9606 GN=ARPC5 PE=1 SV=3 - [ARPC5_HUMAN]	O15511	10092;	15.23	3	2	2	2	7.28	1	1	7.95	1	1	151	16.3103	5.66846
WDR36	WD repeat-containing protein 36 OS=Homo sapiens OX=9606 GN=WDR36 PE=1 SV=1 - [A0A0A0MTB8_HUMAN]	A0A0A0MTB8		15.2	2	11	11	15	6.59	4	4				895	99.3031	7.35693
ATP6V1G2-DDX39B	V-type proton ATPase subunit G OS=Homo sapiens OX=9606 GN=ATP6V1G2-DDX39B PE=3 SV=1 - [F2Z307_HUMAN]	F2Z307		15.15	3	1	1	1							99	11.3479	9.99365
USP5 ISOT	Ubiquitin carboxyl-terminal hydrolase 5 OS=Homo sapiens OX=9606 GN=USP5 PE=1 SV=2 - [UBP5_HUMAN]	P45974	8078;	15.15	2	10	10	22	5.36	4	5	3.5	3	3	858	95.7253	5.03369
FXR1	Fragile X mental retardation autosomal homolog variant p5FK OS=Homo sapiens OX=9606 GN=FXR1 PE=2 SV=1 - [A0A0F7L0Q8_HUMAN]	A0A0F7L0Q8		15.13	15	7	7	15	8.91	4	4	3.03	2	4	595	67.2296	7.28369
GNB4	Guanine nucleotide-binding protein subunit beta-4 OS=Homo sapiens OX=9606 GN=GNB4 PE=4 SV=1 - [A0A6Q8PG88_HUMAN]	A0A6Q8PG88		15.13	8	1	4	7	3.62	1	1	11.84	3	4	304	33.418	6.34131
SAFB	SAFB protein OS=Homo sapiens OX=9606 GN=SAFB PE=2 SV=1 - [B7ZLP5_HUMAN]	B7ZLP5	6294;	15.1	11	6	10	23	2.41	2	3	3.17	3	4	914	102.518	5.43994
SNRPD3	Small nuclear ribonucleoprotein Sm D3 OS=Homo sapiens OX=9606 GN=SNRPD3 PE=1 SV=1 - [SMD3_HUMAN]	P62318	6634;	15.08	1	2	2	6	15.08	2	3	15.08	2	2	126	13.9073	10.3159
CPSF6 RARG fusion	Cleavage and polyadenylation specific factor 6/retinoic acid receptor gamma fusion protein (Fragment) OS=Homo sapiens OX=9606 GN=CPSF6 PE=2 SV=1 - [A0A2P1M905_HUMAN]	A0A2P1M905		15.05	4	1	1	1	15.05	1	1				93	10.1322	9.34912
H1-10 H1FX	Histone H1.10 OS=Homo sapiens OX=9606 GN=H1-10 PE=1 SV=1 - [H1X_HUMAN]	Q92522	8971;	15.02	1	3	3	4	5.63	1	1	4.69	1	1	213	22.4735	10.7554
MYG1	MYG1 exonuclease OS=Homo sapiens OX=9606 GN=MYG1 PE=1 SV=1 - [F8VR84_HUMAN]	F8VR84		15.02	6	3	3	3				4.69	1	1	213	24.043	5.38916
RALB	Small monomeric GTPase (Fragment) OS=Homo sapiens OX=9606 GN=RALB PE=1 SV=1 - [C9J6B1_HUMAN]	C9J6B1		14.97	7	1	2	3				6.59	1	1	167	18.7185	4.93213
PSMD8	26S proteasome non-ATPase regulatory subunit 8 (Fragment) OS=Homo sapiens OX=9606 GN=PSMD8 PE=1 SV=1 - [K7ERW6_HUMAN]	K7ERW6		14.93	6	1	1	3	14.93	1	1	14.93	1	1	67	7.96607	6.25244
NOL11 L14	Nucleolar protein 11 OS=Homo sapiens OX=9606 GN=NOL11 PE=1 SV=1 - [NOL11_HUMAN]	Q9H8H0	25926;	14.88	3	9	9	16	2.64	2	2	1.53	1	1	719	81.0719	6.07471
KRT13 hCG_1730613	Keratin 13 OS=Homo sapiens OX=9606 GN=KRT13 PE=1 SV=1 - [A1A4E9_HUMAN]	A1A4E9	3860;	14.85	11	4	8	26	7.21	4	5	10.7	5	13	458	49.5554	4.95752
DSP	Desmoplakin OS=Homo sapiens OX=9606 GN=DSP PE=1 SV=3 - [DESP_HUMAN]	P15924	1832;	14.8	7	35	36	70	8.78	20	22	9.82	25	31	2871	331.569	6.81494
ADH5	Alcohol dehydrogenase class-3 OS=Homo sapiens OX=9606 GN=ADH5 PE=1 SV=1 - [D6RFE4_HUMAN]	D6RFE4		14.78	5	1	1	2	14.78	1	1				115	12.2073	6.27783
TM4SF2	Tetraspanin OS=Homo sapiens OX=9606 GN=TM4SF2 PE=2 SV=1 - [Q7Z3Z6_HUMAN]	Q7Z3Z6		14.75	10	3	3	32							244	26.9544	6.49365
SHMT2 hCG_41231	Serine hydroxymethyltransferase OS=Homo sapiens OX=9606 GN=SHMT2 PE=3 SV=1 - [A0A024RB99_HUMAN]	A0A024RB99	6472;	14.7	23	5	5	12	7.87	3	3	5.59	2	4	483	53.4214	8.14795
GFAP	Glial fibrillary acidic protein (Fragment) OS=Homo sapiens OX=9606 GN=GFAP PE=1 SV=2 - [K7EPT8_HUMAN]	K7EPT8		14.67	13	2	3	120	14.67	3	37	14.67	3	32	75	8.37153	9.86182
MAK16 RBM13	Protein MAK16 homolog OS=Homo sapiens OX=9606 GN=MAK16 PE=1 SV=2 - [MAK16_HUMAN]	Q9BXY0	84549;	14.67	3	3	3	5							300	35.3467	5.37646
SP100	Nuclear autoantigen Sp-100 (Fragment) OS=Homo sapiens OX=9606 GN=SP100 PE=1 SV=8 - [C9JBL0_HUMAN]	C9JBL0		14.58	9	2	2	3				5.73	1	1	192	21.8529	4.99561
TMPO LAP2	Lamina-associated polypeptide 2, isoform alpha OS=Homo sapiens OX=9606 GN=TMPO PE=1 SV=2 - [LAP2A_HUMAN]	P42166	7112;	14.55	6	7	7	21	6.48	3	6	12.1	6	8	694	75.4456	7.66455
NOL10	Nucleolar protein 10 OS=Homo sapiens OX=9606 GN=NOL10 PE=1 SV=1 - [NOL10_HUMAN]	Q9BSC4	79954;	14.53	3	9	9	14	6.98	4	4	2.47	2	2	688	80.2514	8.45557
ATP5MG	ATP synthase subunit g, mitochondrial OS=Homo sapiens OX=9606 GN=ATP5MG PE=1 SV=1 - [E9PN17_HUMAN]	E9PN17		14.47	3	1	1	1				14.47	1	1	76	8.44668	10.2866
PSME2	Proteasome activator complex subunit 2 OS=Homo sapiens OX=9606 GN=PSME2 PE=1 SV=1 - [H0YM70_HUMAN]	H0YM70		14.47	6	3	3	3							228	25.9946	5.92236
CSTB	Cystatin-B OS=Homo sapiens OX=9606 GN=CSTB PE=1 SV=1 - [A0A1W2PS52_HUMAN]	A0A1W2PS52		14.46	2	1	1	3	14.46	1	1	14.46	1	1	83	9.01258	9.29053
CAT	Catalase OS=Homo sapiens OX=9606 GN=CAT PE=1 SV=3 - [CATA_HUMAN]	P04040	847;	14.42	3	6	6	11	7.4	3	4	9.49	4	6	527	59.7188	7.38623
ACOT7	Cytosolic acyl coenzyme A thioester hydrolase (Fragment) OS=Homo sapiens OX=9606 GN=ACOT7 PE=1 SV=8 - [K7EKP8_HUMAN]	K7EKP8		14.34	4	3	3	4				8.6	2	2	279	30.7726	6.99072
EIF3A	eIF3A protein (Fragment) OS=Homo sapiens OX=9606 GN=EIF3A PE=2 SV=1 - [Q6P1R0_HUMAN]	Q6P1R0		14.31	7	8	8	13	3.77	2	2	7.39	4	4	636	74.8612	8.60205
FADS1	Acyl-CoA (8-3)-desaturase (Fragment) OS=Homo sapiens OX=9606 GN=FADS1 PE=1 SV=1 - [H0YB97_HUMAN]	H0YB97		14.29	1	1	1	1	14.29	1	1				175	19.8092	7.6792
FHL1	Four and a half LIM domains protein 1 (Fragment) OS=Homo sapiens OX=9606 GN=FHL1 PE=1 SV=1 - [A0A0D9SFZ9_HUMAN]	A0A0D9SFZ9		14.29	19	2	2	7	6.86	1	4	6.86	1	1	175	19.8833	8.32373
GPATCH4	G patch domain-containing protein 4 OS=Homo sapiens OX=9606 GN=GPATCH4 PE=1 SV=1 - [E9PPY4_HUMAN]	E9PPY4		14.29	7	1	1	3							119	13.548	9.87646
HLA-B	MHC class I antigen (Fragment) OS=Homo sapiens OX=9606 GN=HLA-B PE=4 SV=1 - [A0A128DYT3_HUMAN]	A0A128DYT3		14.29	86	0	2	6	14.29	1	1	14.29	2	3	91	10.4741	6.50732
NDUFA5	Complex I subunit B13 OS=Homo sapiens OX=9606 GN=NDUFA5 PE=1 SV=1 - [F8WAS3_HUMAN]	F8WAS3		14.29	5	1	1	1				14.29	1	1	70	7.83733	9.43701
NKAPD1	Uncharacterized protein NKAPD1 (Fragment) OS=Homo sapiens OX=9606 GN=NKAPD1 PE=1 SV=1 - [E9PQL5_HUMAN]	E9PQL5		14.29	5	1	1	1							91	10.8835	9.30518
UBE2I	SUMO-conjugating enzyme UBC9 (Fragment) OS=Homo sapiens OX=9606 GN=UBE2I PE=1 SV=2 - [H3BPC4_HUMAN]	H3BPC4		14.29	6	1	1	1	14.29	1	1				70	7.99403	9.71533
TAF15	TATA-binding protein-associated factor 2N OS=Homo sapiens OX=9606 GN=TAF15 PE=1 SV=1 - [A0A075B7D9_HUMAN]	A0A075B7D9		14.25	6	3	5	15	9.58	3	3	14.25	5	8	449	48.8094	5.08447
DNAJC9	DnaJ homolog subfamily C member 9 OS=Homo sapiens OX=9606 GN=DNAJC9 PE=1 SV=1 - [DNJC9_HUMAN]	Q8WXX5	23234;	14.23	1	3	3	3							260	29.8911	5.73193
DYNC1H1 DHC1 DNCH1 DNCL DNECL DYHC KIAA0325	Cytoplasmic dynein 1 heavy chain 1 OS=Homo sapiens OX=9606 GN=DYNC1H1 PE=1 SV=5 - [DYHC1_HUMAN]	Q14204	1778;	14.1	13	55	55	111	5.55	21	27	7.6	32	40	4646	532.072	6.40479
SCCA2 SERPINB4 hCG_1775797	SCCA2b OS=Homo sapiens OX=9606 GN=SCCA2 PE=2 SV=1 - [Q9BYF7_HUMAN]	Q9BYF7	6318;	14.09	10	1	5	6	8.13	3	3	5.96	2	2	369	42.2603	6.04932
B2M	Beta-2-microglobulin (Fragment) OS=Homo sapiens OX=9606 GN=B2M PE=1 SV=1 - [H0YLF3_HUMAN]	H0YLF3		14.08	6	1	1	2				14.08	1	1	71	8.49315	5.14795
KNSTRN	Small kinetochore-associated protein (Fragment) OS=Homo sapiens OX=9606 GN=KNSTRN PE=4 SV=1 - [H0YKD4_HUMAN]	H0YKD4		14.06	7	1	1	1	14.06	1	1				64	6.76149	6.44287
PRDX3 AOP1	Thioredoxin-dependent peroxide reductase, mitochondrial OS=Homo sapiens OX=9606 GN=PRDX3 PE=1 SV=3 - [PRDX3_HUMAN]	P30048	10935;	14.06	3	3	3	5	14.06	3	3	10.16	2	2	256	27.6752	7.78174
S100A2	Protein S100-A2 OS=Homo sapiens OX=9606 GN=S100A2 PE=1 SV=1 - [R4GN49_HUMAN]	R4GN49		14.06	2	1	1	1				14.06	1	1	64	7.31953	4.48779
RP9	Retinitis pigmentosa 9 protein OS=Homo sapiens OX=9606 GN=RP9 PE=1 SV=2 - [RP9_HUMAN]	Q8TA86	6100;	14.03	4	3	3	7	6.79	1	2	7.24	2	2	221	26.0905	9.78857
CNN3	Calponin-3 OS=Homo sapiens OX=9606 GN=CNN3 PE=1 SV=1 - [CNN3_HUMAN]	Q15417	1266;	13.98	15	4	4	8	3.04	1	1	9.73	3	4	329	36.3908	6.04932
HLA-C	MHC class I antigen (Fragment) OS=Homo sapiens OX=9606 GN=HLA-C PE=3 SV=1 - [A7WPJ2_HUMAN]	A7WPJ2		13.97	2421	0	4	8	3.29	1	1	13.97	4	5	365	40.9113	6.03662
GARS1	Glycine--tRNA ligase OS=Homo sapiens OX=9606 GN=GARS1 PE=4 SV=1 - [A0A6Q8PGW4_HUMAN]	A0A6Q8PGW4	2617;	13.96	13	7	7	10	7.14	3	3	5.19	3	3	616	69.8871	6.12549
HLA-C	HLA-C class I antigen OS=Homo sapiens OX=9606 GN=HLA-C PE=2 SV=1 - [A0A346XQW7_HUMAN]	A0A346XQW7		13.93	3232	0	4	10	6.83	2	2	13.93	4	6	366	40.8744	7.41553
TMX1 TMX TXNDC TXNDC1 PSEC0085 UNQ235/PRO268	Thioredoxin-related transmembrane protein 1 OS=Homo sapiens OX=9606 GN=TMX1 PE=1 SV=1 - [TMX1_HUMAN]	Q9H3N1	81542;	13.93	4	4	4	6	7.5	2	2	9.64	3	3	280	31.7708	4.98291
DPY19L1	Probable C-mannosyltransferase DPY19L1 OS=Homo sapiens OX=9606 GN=DPY19L1 PE=1 SV=1 - [A0A1B0GW05_HUMAN]	A0A1B0GW05		13.9	5	9	9	26	8.56	5	6	8.29	5	11	748	84.4784	9.24658
NIPSNAP2	Protein NipSnap homolog 2 (Fragment) OS=Homo sapiens OX=9606 GN=NIPSNAP2 PE=1 SV=1 - [C9J7B1_HUMAN]	C9J7B1		13.85	4	1	1	1							65	7.93406	9.59814
UBE2N BLU	Ubiquitin-conjugating enzyme E2 N OS=Homo sapiens OX=9606 GN=UBE2N PE=1 SV=1 - [UBE2N_HUMAN]	P61088	7334;	13.82	6	2	2	2	7.24	1	1	6.58	1	1	152	17.127	6.56592
DKC1 NOLA4	H/ACA ribonucleoprotein complex subunit DKC1 OS=Homo sapiens OX=9606 GN=DKC1 PE=1 SV=3 - [DKC1_HUMAN]	O60832	1736;	13.81	8	6	6	8	3.31	1	1	7	3	3	514	57.6378	9.42236
SLAIN2 KIAA1458	SLAIN motif-containing protein 2 OS=Homo sapiens OX=9606 GN=SLAIN2 PE=1 SV=2 - [SLAI2_HUMAN]	Q9P270	57606;	13.77	3	6	6	12	2.41	1	1	7.4	3	6	581	62.5053	9.45166
VBP1 hCG_17616	Prefoldin subunit 3 OS=Homo sapiens OX=9606 GN=VBP1 PE=2 SV=1 - [Q6FH24_HUMAN]	Q6FH24	7411;	13.75	3	2	2	6							160	18.7236	8.30908
EIF3G	Eukaryotic translation initiation factor 3 subunit G (Fragment) OS=Homo sapiens OX=9606 GN=EIF3G PE=1 SV=8 - [K7EL20_HUMAN]	K7EL20		13.74	7	3	3	11	10.31	2	2	13.74	3	5	262	29.2647	5.41455
TAX1BP3 TIP1	Tax1-binding protein 3 OS=Homo sapiens OX=9606 GN=TAX1BP3 PE=1 SV=2 - [TX1B3_HUMAN]	O14907	30851;	13.71	1	1	1	1	13.71	1	1				124	13.7261	8.48486
TMED10 TMP21	Transmembrane emp24 domain-containing protein 10 OS=Homo sapiens OX=9606 GN=TMED10 PE=1 SV=2 - [TMEDA_HUMAN]	P49755	10972;	13.7	5	2	2	4	9.59	1	1	4.11	1	1	219	24.96	7.44482
FCF1	rRNA-processing protein FCF1 homolog OS=Homo sapiens OX=9606 GN=FCF1 PE=1 SV=1 - [G3V5S9_HUMAN]	G3V5S9		13.66	5	2	2	6				6.01	1	2	183	21.4772	9.5249
HLA-C	MHC class I antigen OS=Homo sapiens OX=9606 GN=HLA-C PE=3 SV=1 - [X5M224_HUMAN]	X5M224		13.66	3230	0	4	12	6.83	2	2	9.56	3	5	366	41.0022	6.15088
HLA-C	MHC class I antigen OS=Homo sapiens OX=9606 GN=HLA-C PE=3 SV=1 - [A0A678ZWA9_HUMAN]	A0A678ZWA9		13.66	2421	0	4	10	3.28	1	1	9.56	3	4	366	40.6269	6.03662
PBK TOPK	Lymphokine-activated killer T-cell-originated protein kinase OS=Homo sapiens OX=9606 GN=PBK PE=1 SV=3 - [TOPK_HUMAN]	Q96KB5	55872;	13.66	2	4	4	9	5.9	2	2	13.66	4	4	322	36.062	5.12256
EFCAB14	EF-hand calcium-binding domain-containing protein 14 (Fragment) OS=Homo sapiens OX=9606 GN=EFCAB14 PE=1 SV=1 - [S4R3Q1_HUMAN]	S4R3Q1		13.64	1	1	1	1				13.64	1	1	66	7.52765	6.93213
LRRFIP2	Leucine-rich repeat flightless-interacting protein 2 OS=Homo sapiens OX=9606 GN=LRRFIP2 PE=2 SV=1 - [A0A1S5UZ17_HUMAN]	A0A1S5UZ17		13.59	11	5	5	12	5.53	2	4	13.59	5	5	434	49.3141	5.98584
NDRG1	N-myc downstream-regulated gene 1 protein OS=Homo sapiens OX=9606 GN=NDRG1 PE=1 SV=1 - [E5RJY1_HUMAN]	E5RJY1		13.59	12	1	1	1				13.59	1	1	103	10.9721	8.98291
FTSJ3 SB92	pre-rRNA 2'-O-ribose RNA methyltransferase FTSJ3 OS=Homo sapiens OX=9606 GN=FTSJ3 PE=1 SV=2 - [SPB1_HUMAN]	Q8IY81	117246;	13.58	4	9	9	14	0.94	1	1	1.18	1	1	847	96.4992	8.39697
BLM	DNA helicase OS=Homo sapiens OX=9606 GN=BLM PE=1 SV=1 - [A0A3B3IT82_HUMAN]	A0A3B3IT82		13.56	9	16	16	27	4.47	5	6	6.35	8	9	1386	155.945	7.09326
EIF3I EIF3S2 TRIP1	Eukaryotic translation initiation factor 3 subunit I OS=Homo sapiens OX=9606 GN=EIF3I PE=1 SV=1 - [EIF3I_HUMAN]	Q13347	8668;	13.54	4	4	4	7	6.46	2	2	10.77	3	3	325	36.4786	5.64307
CD63	CD63 antigen (Fragment) OS=Homo sapiens OX=9606 GN=CD63 PE=1 SV=1 - [F8VNT9_HUMAN]	F8VNT9		13.53	6	2	2	9	7.52	1	1	13.53	2	7	133	14.2554	7.59131
RANBP1	Ran-specific GTPase-activating protein (Fragment) OS=Homo sapiens OX=9606 GN=RANBP1 PE=1 SV=1 - [C9JJ34_HUMAN]	C9JJ34		13.5	10	2	2	6	6.75	1	2	6.75	1	1	163	18.7502	5.21143
SAMHD1	Deoxynucleoside triphosphate triphosphohydrolase SAMHD1 (Fragment) OS=Homo sapiens OX=9606 GN=SAMHD1 PE=1 SV=1 - [A0A2R8YG48_HUMAN]	A0A2R8YG48		13.48	11	1	1	1	13.48	1	1				89	10.0051	8.96826
FAM98A	Protein FAM98A OS=Homo sapiens OX=9606 GN=FAM98A PE=1 SV=1 - [E9PH82_HUMAN]	E9PH82		13.46	7	2	3	11	13.46	3	3	8.65	2	3	312	34.4091	8.27979
RSRC1	Serine/Arginine-related protein 53 (Fragment) OS=Homo sapiens OX=9606 GN=RSRC1 PE=1 SV=1 - [H7C5Q0_HUMAN]	H7C5Q0		13.46	3	2	2	3	7.69	1	1	5.77	1	1	208	23.5113	9.74463
UTP4 CIRH1A cPERP-E KIAA1988	U3 small nucleolar RNA-associated protein 4 homolog OS=Homo sapiens OX=9606 GN=UTP4 PE=1 SV=1 - [UTP4_HUMAN]	Q969X6	84916;	13.41	10	7	7	15	7.73	4	4	1.9	1	2	686	76.8414	8.85107
PARVA	Alpha-parvin (Fragment) OS=Homo sapiens OX=9606 GN=PARVA PE=1 SV=1 - [E9PS97_HUMAN]	E9PS97		13.4	3	2	2	2							209	23.6055	4.97021
CHMP4B C20orf178 SHAX1	Charged multivesicular body protein 4b OS=Homo sapiens OX=9606 GN=CHMP4B PE=1 SV=1 - [CHM4B_HUMAN]	Q9H444	128866;	13.39	1	2	2	3	13.39	2	2				224	24.9346	4.81787
HLA-C	MHC class I antigen OS=Homo sapiens OX=9606 GN=HLA-C PE=3 SV=1 - [V6A6E5_HUMAN]	V6A6E5		13.39	2800	0	4	10	7.1	2	2	13.39	4	5	366	40.8891	6.30322
DNAJC7	DnaJ homolog subfamily C member 7 (Fragment) OS=Homo sapiens OX=9606 GN=DNAJC7 PE=1 SV=1 - [A0A6I8PRZ0_HUMAN]	A0A6I8PRZ0		13.3	26	5	5	7	1.83	1	1	2.52	1	1	436	49.8607	8.11865
SRSF6	Serine/arginine-rich-splicing factor 6 OS=Homo sapiens OX=9606 GN=SRSF6 PE=1 SV=1 - [A0A590UJK4_HUMAN]	A0A590UJK4		13.27	18	3	3	5	5.31	1	1	13.27	3	4	226	26.2903	10.3599
TAF4 TAF2C TAF2C1 TAF4A TAFII130 TAFII135	Transcription initiation factor TFIID subunit 4 OS=Homo sapiens OX=9606 GN=TAF4 PE=1 SV=2 - [TAF4_HUMAN]	O00268	6874;	13.27	8	12	12	35	9.4	9	12	8.76	8	11	1085	110.047	9.93506
LASP1	LIM and SH3 domain protein 1 (Fragment) OS=Homo sapiens OX=9606 GN=LASP1 PE=1 SV=1 - [C9J9W2_HUMAN]	C9J9W2		13.25	5	2	2	2	7.83	1	1				166	18.9683	9.01221
AARS1 AARS	Alanine--tRNA ligase, cytoplasmic OS=Homo sapiens OX=9606 GN=AARS1 PE=4 SV=1 - [A0A6Q8PGE8_HUMAN]	A0A6Q8PGE8		13.24	17	9	9	12	1.25	1	1	2.82	2	4	959	105.769	5.65576
DNAJB1 DNAJ1 HDJ1 HSPF1	DnaJ homolog subfamily B member 1 OS=Homo sapiens OX=9606 GN=DNAJB1 PE=1 SV=4 - [DNJB1_HUMAN]	P25685	3337;	13.24	11	4	4	9				9.41	3	6	340	38.0204	8.63135
EIF3C EIF3S8	Eukaryotic translation initiation factor 3 subunit C OS=Homo sapiens OX=9606 GN=EIF3C PE=2 SV=1 - [B4DRU0_HUMAN]	B4DRU0		13.2	12	9	9	19	3.4	2	4	8.44	6	7	735	84.9132	6.81494
TARS	Threonyl-tRNA synthetase (Fragment) OS=Homo sapiens OX=9606 GN=TARS PE=2 SV=1 - [Q5M7Z9_HUMAN]	Q5M7Z9		13.2	9	8	8	14	2.64	2	2	6.6	4	6	682	78.5554	6.88818
EIF3L EIF3EIP EIF3S6IP	Eukaryotic translation initiation factor 3 subunit L OS=Homo sapiens OX=9606 GN=EIF3L PE=2 SV=1 - [B4DQF6_HUMAN]	B4DQF6		13.18	12	6	6	13	11.3	5	6	7.53	4	4	531	62.6515	6.16357
RPL8	60S ribosomal protein L8 (Fragment) OS=Homo sapiens OX=9606 GN=RPL8 PE=1 SV=1 - [E9PKZ0_HUMAN]	E9PKZ0		13.17	6	2	2	8	7.8	1	2	13.17	2	3	205	22.3752	10.7554
RPS27 MPS1	40S ribosomal protein S27 OS=Homo sapiens OX=9606 GN=RPS27 PE=1 SV=3 - [RS27_HUMAN]	P42677	6232;	13.1	1	1	1	1				13.1	1	1	84	9.45484	9.45166
RPS27L	40S ribosomal protein S27-like OS=Homo sapiens OX=9606 GN=RPS27L PE=1 SV=3 - [RS27L_HUMAN]	Q71UM5	51065;	13.1	3	1	1	2				13.1	1	1	84	9.47087	9.45166
RNMT	RG7MT1 OS=Homo sapiens OX=9606 GN=RNMT PE=1 SV=1 - [K7EP06_HUMAN]	K7EP06		13.09	7	3	3	3	4.03	1	1				298	34.8164	7.50342
NXF1	Nuclear RNA export factor 1 (Fragment) OS=Homo sapiens OX=9606 GN=NXF1 PE=1 SV=1 - [E9PLA7_HUMAN]	E9PLA7		13.04	5	1	1	2							115	13.2416	9.75928
RPS26	40S ribosomal protein S26 OS=Homo sapiens OX=9606 GN=RPS26 PE=1 SV=3 - [RS26_HUMAN]	P62854	6231;	13.04	2	1	1	7	13.04	1	2	13.04	1	4	115	13.0071	11.0044
U2AF2	U2 snRNP auxiliary factor large subunit OS=Homo sapiens OX=9606 GN=U2AF2 PE=1 SV=1 - [K7ENG2_HUMAN]	K7ENG2		13.03	3	4	4	11	2.93	1	1	8.79	3	4	307	33.8799	5.03369
UBTF	Nucleolar transcription factor 1 OS=Homo sapiens OX=9606 GN=UBTF PE=1 SV=1 - [E9PKP7_HUMAN]	E9PKP7		13.02	9	7	7	19	3.49	2	3	6.85	4	5	745	87.3802	9.89111
PABPC4 hCG_2031827	Polyadenylate-binding protein OS=Homo sapiens OX=9606 GN=PABPC4 PE=1 SV=1 - [B1ANR0_HUMAN]	B1ANR0		13.01	12	5	7	20	8.46	4	6	9.59	5	6	615	67.9279	9.45166
DDOST	Dolichyl-diphosphooligosaccharide--protein glycosyltransferase 48 kDa subunit OS=Homo sapiens OX=9606 GN=DDOST PE=1 SV=1 - [A0A0C4DGS1_HUMAN]	A0A0C4DGS1		12.98	4	5	5	9				7.06	3	3	439	48.769	5.69385
MSH6	DNA mismatch repair protein OS=Homo sapiens OX=9606 GN=MSH6 PE=1 SV=1 - [A0A494C0M1_HUMAN]	A0A494C0M1		12.93	6	13	13	38	7.14	7	9	7.14	8	12	1261	142.764	6.50732
PKD2L1	Polycystic kidney disease 2-like 1 protein (Fragment) OS=Homo sapiens OX=9606 GN=PKD2L1 PE=4 SV=1 - [H0YDN7_HUMAN]	H0YDN7		12.9	3	1	1	1							62	7.24059	6.01123
RAB31 RAB22B	Ras-related protein Rab-31 OS=Homo sapiens OX=9606 GN=RAB31 PE=1 SV=1 - [RAB31_HUMAN]	Q13636	11031;	12.89	4	2	2	2							194	21.5549	7.06396
PYCR1	Pyrroline-5-carboxylate reductase OS=Homo sapiens OX=9606 GN=PYCR1 PE=3 SV=1 - [A0A1B2JLU7_HUMAN]	A0A1B2JLU7		12.85	26	3	3	6	4.08	1	1	7.52	2	2	319	33.3586	7.89893
OR2T8	Olfactory receptor OS=Homo sapiens OX=9606 GN=OR2T8 PE=3 SV=1 - [A0A126GWC5_HUMAN]	A0A126GWC5		12.82	2	1	1	1							312	34.6076	8.57275
COPA	Coatomer subunit alpha OS=Homo sapiens OX=9606 GN=COPA PE=1 SV=1 - [A0A3B3IS84_HUMAN]	A0A3B3IS84		12.79	11	14	14	20	3.41	4	5	4.24	5	5	1204	136.024	7.51807
TXNDC12 TLP19 UNQ713/PRO1376	Thioredoxin domain-containing protein 12 OS=Homo sapiens OX=9606 GN=TXNDC12 PE=1 SV=1 - [TXD12_HUMAN]	O95881	51060;	12.79	1	2	2	8	7.56	1	2	5.23	1	1	172	19.1936	5.40186
SPCS3 hCG_1787020	Signal peptidase complex subunit 3 OS=Homo sapiens OX=9606 GN=SPCS3 PE=3 SV=1 - [D3DP46_HUMAN]	D3DP46		12.78	2	2	2	5				12.78	2	4	180	20.2996	8.96826
NAPA	Alpha-soluble NSF attachment protein (Fragment) OS=Homo sapiens OX=9606 GN=NAPA PE=1 SV=1 - [M0R027_HUMAN]	M0R027		12.75	10	1	1	1							102	11.5747	5.021
CACYBP	Calcyclin-binding protein OS=Homo sapiens OX=9606 GN=CACYBP PE=2 SV=1 - [Q6NVY0_HUMAN]	Q6NVY0		12.72	2	3	3	5	3.95	1	1	4.82	1	1	228	26.1656	7.86963
DPM1	Dolichol-phosphate mannosyltransferase subunit 1 OS=Homo sapiens OX=9606 GN=DPM1 PE=1 SV=1 - [DPM1_HUMAN]	O60762	8813;	12.69	5	3	3	4				4.23	1	1	260	29.6158	9.56885
ATP5PO ATP5O ATPO	ATP synthase subunit O, mitochondrial OS=Homo sapiens OX=9606 GN=ATP5PO PE=1 SV=1 - [ATPO_HUMAN]	P48047	539;	12.68	5	2	2	2				4.69	1	1	213	23.2627	9.96436
SEPTIN10	Septin-10 OS=Homo sapiens OX=9606 GN=SEPTIN10 PE=1 SV=1 - [E7EW69_HUMAN]	E7EW69	151011;	12.67	18	3	4	6	3.11	1	1	3.11	1	1	450	52.1124	6.91748
EIF4G2	Eukaryotic translation initiation factor 4 gamma 2 OS=Homo sapiens OX=9606 GN=EIF4G2 PE=1 SV=1 - [H0Y3P2_HUMAN]	H0Y3P2		12.66	16	8	8	13	3.57	2	2	2.42	2	2	869	98.0557	6.99072
RAET1H	Retinoic acid early transcript 1H (Fragment) OS=Homo sapiens OX=9606 GN=RAET1H PE=4 SV=1 - [J7HBC9_HUMAN]	J7HBC9		12.64	5	1	1	3	12.64	1	1	12.64	1	1	87	9.88716	8.30908
SUMO2 SMT3B SMT3H2	Small ubiquitin-related modifier 2 OS=Homo sapiens OX=9606 GN=SUMO2 PE=1 SV=3 - [SUMO2_HUMAN]	P61956	6613;	12.63	5	1	1	3	12.63	1	1	12.63	1	1	95	10.8644	5.50342
PES1	Pescadillo homolog OS=Homo sapiens OX=9606 GN=PES1 PE=1 SV=1 - [B5MCF9_HUMAN]	B5MCF9		12.61	5	7	7	13	5.08	3	3	6.3	4	4	571	66.036	7.50342
HNRNPUL2-BSCL2 hCG_2044799	HCG2044799 OS=Homo sapiens OX=9606 GN=HNRNPUL2-BSCL2 PE=4 SV=1 - [H3BQZ7_HUMAN]	H3BQZ7		12.6	2	8	8	15	3.75	2	3	2.68	2	2	746	84.6392	4.93213
PCBP2	Poly(rC)-binding protein 2 (Fragment) OS=Homo sapiens OX=9606 GN=PCBP2 PE=1 SV=2 - [F8VRH0_HUMAN]	F8VRH0		12.58	1	1	3	10	8.71	2	3	8.71	2	5	310	32.0154	8.07471
SRM SPS1 SRML1	Spermidine synthase OS=Homo sapiens OX=9606 GN=SRM PE=1 SV=1 - [SPEE_HUMAN]	P19623	6723;	12.58	3	3	3	5	4.3	1	1	6.95	2	2	302	33.8027	5.49072
LUZP1 hCG_1643237	Leucine zipper protein 1, isoform CRA_a OS=Homo sapiens OX=9606 GN=LUZP1 PE=4 SV=1 - [A0A024RAC0_HUMAN]	A0A024RAC0		12.55	4	11	11	18	3.25	3	3	3.25	3	4	1076	120.231	8.63135
VPS26A VPS26	Vacuolar protein sorting-associated protein 26A OS=Homo sapiens OX=9606 GN=VPS26A PE=1 SV=2 - [VP26A_HUMAN]	O75436	9559;	12.54	5	2	2	3	5.5	1	1	7.03	1	1	327	38.1457	6.56592
WDR1	WD repeat-containing protein 1 OS=Homo sapiens OX=9606 GN=WDR1 PE=1 SV=4 - [WDR1_HUMAN]	O75083	9948;	12.54	9	5	5	10	4.62	2	2				606	66.1519	6.65381
DDX10	RNA helicase OS=Homo sapiens OX=9606 GN=DDX10 PE=1 SV=1 - [A0A3B3ISR7_HUMAN]	A0A3B3ISR7		12.52	6	7	7	13	3.09	2	2	1.47	1	2	679	77.7498	8.92432
DYNLRB2 DNCL2B DNLC2B ROBLD2	Dynein light chain roadblock-type 2 OS=Homo sapiens OX=9606 GN=DYNLRB2 PE=1 SV=1 - [DLRB2_HUMAN]	Q8TF09	83657;	12.5	5	1	1	2				12.5	1	1	96	10.8477	7.50342
HEL-S-39	Peptidyl-prolyl cis-trans isomerase OS=Homo sapiens OX=9606 GN=HEL-S-39 PE=2 SV=1 - [V9HWC6_HUMAN]	V9HWC6		12.5	2	2	2	5	12.5	2	2	12.5	2	2	208	22.728	9.31982
WDR74	WD repeat-containing protein 74 OS=Homo sapiens OX=9606 GN=WDR74 PE=1 SV=1 - [E9PS41_HUMAN]	E9PS41		12.5	4	3	3	5	3.35	1	1				328	36.3826	8.07471
CAD	Aspartate carbamoyltransferase OS=Homo sapiens OX=9606 GN=CAD PE=1 SV=1 - [F8VPD4_HUMAN]	F8VPD4	790;	12.49	8	22	22	47	5.09	8	8	6.57	12	15	2162	235.873	6.55127
RAB21 KIAA0118	Ras-related protein Rab-21 OS=Homo sapiens OX=9606 GN=RAB21 PE=1 SV=3 - [RAB21_HUMAN]	Q9UL25	23011;	12.44	2	2	2	5	5.78	1	1	12.44	2	2	225	24.3323	7.94287
COX4I1 COX4	Cytochrome c oxidase subunit 4 isoform 1, mitochondrial OS=Homo sapiens OX=9606 GN=COX4I1 PE=1 SV=1 - [COX41_HUMAN]	P13073	1327;	12.43	5	2	2	5	6.51	1	1	12.43	2	2	169	19.564	9.51025
TSN	Component 3 of promoter of RISC (Fragment) OS=Homo sapiens OX=9606 GN=TSN PE=1 SV=1 - [H7C1D4_HUMAN]	H7C1D4		12.43	7	2	2	4	12.43	2	2	5.41	1	1	185	21.107	7.1958
GPX1	Glutathione peroxidase OS=Homo sapiens OX=9606 GN=GPX1 PE=2 SV=1 - [Q6NSD4_HUMAN]	Q6NSD4		12.41	4	2	2	2				6.21	1	1	145	16.1691	5.5415
LCLAT1	Lysocardiolipin acyltransferase 1 (Fragment) OS=Homo sapiens OX=9606 GN=LCLAT1 PE=1 SV=1 - [C9J5S5_HUMAN]	C9J5S5		12.38	10	1	1	1				12.38	1	1	105	12.5625	9.99365
ZNF326 ZIRD	DBIRD complex subunit ZNF326 OS=Homo sapiens OX=9606 GN=ZNF326 PE=1 SV=2 - [ZN326_HUMAN]	Q5BKZ1	284695;	12.37	2	6	6	22	8.25	4	8	4.98	2	3	582	65.6131	5.14795
RAD23B	UV excision repair protein RAD23 homolog B (Fragment) OS=Homo sapiens OX=9606 GN=RAD23B PE=1 SV=1 - [Q5W0S5_HUMAN]	Q5W0S5		12.33	9	2	2	3				12.33	2	3	146	15.204	6.771
TAB1 MAP3K7IP1	TGF-beta-activated kinase 1 and MAP3K7-binding protein 1 OS=Homo sapiens OX=9606 GN=TAB1 PE=1 SV=1 - [TAB1_HUMAN]	Q15750	10454;	12.3	4	5	5	10	2.58	1	1	4.56	2	3	504	54.6104	5.51611
IMP4	U3 small nucleolar ribonucleoprotein protein IMP4 (Fragment) OS=Homo sapiens OX=9606 GN=IMP4 PE=1 SV=1 - [E7ENR5_HUMAN]	E7ENR5	92856;	12.29	5	2	2	3	12.29	2	2				236	27.074	9.14404
FLOT1	Flotillin (Fragment) OS=Homo sapiens OX=9606 GN=FLOT1 PE=1 SV=1 - [A0A140T974_HUMAN]	A0A140T974		12.22	7	1	1	4	12.22	1	1	12.22	1	2	90	9.55205	5.99854
LARS1	Leucyl-tRNA synthetase OS=Homo sapiens OX=9606 GN=LARS1 PE=1 SV=1 - [A0A6I8PL42_HUMAN]	A0A6I8PL42	51520;	12.21	24	12	12	32	7.52	7	9	7.96	8	14	1130	129.132	7.86963
NES hCG_1999207	Nestin, isoform CRA_c OS=Homo sapiens OX=9606 GN=NES PE=3 SV=1 - [D3DVC4_HUMAN]	D3DVC4		12.21	4	16	16	34	6.97	9	12	2.84	4	7	1621	177.32	4.36084
LAMTOR4	Late endosomal/lysosomal adaptor and MAPK and MTOR activator 4 OS=Homo sapiens OX=9606 GN=LAMTOR4 PE=1 SV=1 - [A0A087WV46_HUMAN]	A0A087WV46	389541;	12.2	3	1	1	3	12.2	1	1	12.2	1	1	82	8.87242	4.94482
PGAM1 PGAMA CDABP0006	Phosphoglycerate mutase 1 OS=Homo sapiens OX=9606 GN=PGAM1 PE=1 SV=2 - [PGAM1_HUMAN]	P18669	5223;	12.2	7	2	2	4							254	28.7858	7.18115
SRP14	Signal recognition particle 14 kDa protein OS=Homo sapiens OX=9606 GN=SRP14 PE=1 SV=1 - [H0YLA2_HUMAN]	H0YLA2		12.17	2	1	1	2	12.17	1	1				115	13.0498	9.56885
BLVRA BLVR BVR	Biliverdin reductase A OS=Homo sapiens OX=9606 GN=BLVRA PE=1 SV=2 - [BIEA_HUMAN]	P53004	644;	12.16	1	3	3	5	4.73	1	1	7.43	2	2	296	33.4073	6.44287
PSMD1	26S proteasome non-ATPase regulatory subunit 1 (Fragment) OS=Homo sapiens OX=9606 GN=PSMD1 PE=2 SV=1 - [Q05CW6_HUMAN]	Q05CW6		12.15	8	8	8	17	8.18	5	6	0.93	1	2	856	94.6696	7.23975
MDH2	Malate dehydrogenase (Fragment) OS=Homo sapiens OX=9606 GN=MDH2 PE=2 SV=1 - [Q0QF37_HUMAN]	Q0QF37		12.13	6	3	3	3	4.26	1	1	3.61	1	1	305	31.9488	7.88428
CASP8	Caspase-8 (Fragment) OS=Homo sapiens OX=9606 GN=CASP8 PE=1 SV=1 - [H7BZM4_HUMAN]	H7BZM4		12.05	13	1	1	1				12.05	1	1	83	9.40779	5.87158
CD2AP	CD2-associated protein OS=Homo sapiens OX=9606 GN=CD2AP PE=1 SV=1 - [CD2AP_HUMAN]	Q9Y5K6	23607;	12.05	1	6	6	6	8.14	4	4	1.41	1	1	639	71.4073	6.40479
NOL7	Nucleolar protein 7 (Fragment) OS=Homo sapiens OX=9606 GN=NOL7 PE=1 SV=1 - [H7C2B1_HUMAN]	H7C2B1		12.05	2	1	1	1							83	9.76741	9.99365
VDAC3	Voltage-dependent anion-selective channel protein 3 OS=Homo sapiens OX=9606 GN=VDAC3 PE=1 SV=1 - [VDAC3_HUMAN]	Q9Y277	7419;	12.01	7	2	3	5	3.89	1	1	8.48	2	2	283	30.6393	8.66064
BRK1 C3orf10 HSPC300 MDS027	Protein BRICK1 OS=Homo sapiens OX=9606 GN=BRK1 PE=1 SV=1 - [BRK1_HUMAN]	Q8WUW1	55845;	12	1	1	1	1				12	1	1	75	8.73946	5.45264
PPP6C	Serine/threonine-protein phosphatase (Fragment) OS=Homo sapiens OX=9606 GN=PPP6C PE=1 SV=1 - [Q5T1S7_HUMAN]	Q5T1S7		12	2	1	1	2	12	1	1				125	14.4581	4.99561
EIF4E EIF4EL1 EIF4F	Eukaryotic translation initiation factor 4E OS=Homo sapiens OX=9606 GN=EIF4E PE=1 SV=2 - [IF4E_HUMAN]	P06730	1977;	11.98	7	2	2	3	5.07	1	1				217	25.0815	6.15088
CTNND1 hCG_1811636	Catenin (Cadherin-associated protein), delta 1, isoform CRA_c OS=Homo sapiens OX=9606 GN=CTNND1 PE=3 SV=1 - [A0A024R4Z0_HUMAN]	A0A024R4Z0		11.97	11	6	6	10	2.46	1	1	1.97	1	1	610	67.9891	8.1333
H1-5 H1F5 HIST1H1B	Histone H1.5 OS=Homo sapiens OX=9606 GN=H1-5 PE=1 SV=3 - [H15_HUMAN]	P16401	3009;	11.95	2	2	2	4				4.87	1	1	226	22.5665	10.9165
PIGT	GPI transamidase component PIG-T OS=Homo sapiens OX=9606 GN=PIGT PE=1 SV=1 - [A0A1W2PR70_HUMAN]	A0A1W2PR70		11.88	19	1	1	1				11.88	1	1	101	11.2528	5.41455
S100A7L2 S100A7B	Protein S100-A7-like 2 OS=Homo sapiens OX=9606 GN=S100A7L2 PE=1 SV=1 - [S1A7B_HUMAN]	Q5SY68		11.88	1	1	1	4	11.88	1	1	11.88	1	1	101	11.2944	5.21143
PFKFB3	6-phosphofructo-2-kinase OS=Homo sapiens OX=9606 GN=PFKFB3 PE=1 SV=1 - [F2Z2I2_HUMAN]	F2Z2I2		11.87	11	5	5	8				10.11	4	4	455	52.5506	7.72314
CTBP1	C-terminal-binding protein 1 (Fragment) OS=Homo sapiens OX=9606 GN=CTBP1 PE=1 SV=8 - [D6RAX2_HUMAN]	D6RAX2		11.83	8	2	2	4	11.83	2	3	5.91	1	1	186	20.2627	7.40088
SRP68	Signal recognition particle subunit SRP68 OS=Homo sapiens OX=9606 GN=SRP68 PE=1 SV=2 - [SRP68_HUMAN]	Q9UHB9	6730;	11.8	5	5	5	11	4.63	2	3	2.07	1	2	627	70.6856	8.55811
LSM3	U6 snRNA-associated Sm-like protein LSm3 OS=Homo sapiens OX=9606 GN=LSM3 PE=2 SV=1 - [B2R5H5_HUMAN]	B2R5H5		11.76	2	1	1	1	11.76	1	1				102	11.822	4.70361
PROSER2	Proline and serine-rich protein 2 (Fragment) OS=Homo sapiens OX=9606 GN=PROSER2 PE=1 SV=1 - [X6RHS9_HUMAN]	X6RHS9		11.76	2	1	1	1							85	9.54844	4.64014
SAFB2 KIAA0138	Scaffold attachment factor B2 OS=Homo sapiens OX=9606 GN=SAFB2 PE=1 SV=1 - [SAFB2_HUMAN]	Q14151	9667;	11.75	5	5	9	23	2.2	2	3	2.2	2	5	953	107.408	6.16357
RNPS1 hCG_1989969	RNA-binding protein with serine-rich domain 1 OS=Homo sapiens OX=9606 GN=RNPS1 PE=1 SV=1 - [H3BPG5_HUMAN]	H3BPG5		11.72	6	1	1	1							128	15.0988	11.8687
UBE2E2	Ubiquitin-conjugating enzyme E2 E2 OS=Homo sapiens OX=9606 GN=UBE2E2 PE=1 SV=1 - [A0A087X283_HUMAN]	A0A087X283		11.7	9	1	1	1	11.7	1	1				94	10.4173	7.03467
DCAF13 WDSOF1 HSPC064	DDB1- and CUL4-associated factor 13 OS=Homo sapiens OX=9606 GN=DCAF13 PE=1 SV=2 - [DCA13_HUMAN]	Q9NV06	25879;	11.69	5	4	4	4							445	51.3692	9.18799
NUP107 hCG_21433	Nuclear pore complex protein Nup107 OS=Homo sapiens OX=9606 GN=NUP107 PE=1 SV=1 - [G3V1T4_HUMAN]	G3V1T4		11.65	2	1	1	2				11.65	1	1	103	11.3408	11.3853
ARHGDIA	Rho GDP-dissociation inhibitor 1 OS=Homo sapiens OX=9606 GN=ARHGDIA PE=1 SV=1 - [J3KRE2_HUMAN]	J3KRE2		11.63	4	1	1	1	11.63	1	1				129	14.8052	4.67822
LGALSL GRP HSPC159	Galectin-related protein OS=Homo sapiens OX=9606 GN=LGALSL PE=1 SV=2 - [LEGL_HUMAN]	Q3ZCW2	29094;	11.63	1	2	2	3	6.4	1	2	5.23	1	1	172	18.9737	5.35107
PGD PGDH	6-phosphogluconate dehydrogenase, decarboxylating OS=Homo sapiens OX=9606 GN=PGD PE=1 SV=3 - [6PGD_HUMAN]	P52209	5226;	11.59	8	4	4	6				2.28	1	2	483	53.106	7.2251
RBM28	RNA-binding protein 28 OS=Homo sapiens OX=9606 GN=RBM28 PE=1 SV=3 - [RBM28_HUMAN]	Q9NW13	55131;	11.59	6	7	7	8				1.45	1	1	759	85.6847	9.21729
CPNE3	Copine-3 (Fragment) OS=Homo sapiens OX=9606 GN=CPNE3 PE=1 SV=1 - [A0A087WYQ3_HUMAN]	A0A087WYQ3		11.54	7	3	3	6				7.69	2	2	234	26.6693	5.5415
NSA2 TINP1 HUSSY-29	Ribosome biogenesis protein NSA2 homolog OS=Homo sapiens OX=9606 GN=NSA2 PE=1 SV=1 - [NSA2_HUMAN]	O95478	10412;	11.54	3	2	2	3							260	30.0465	10.272
PRPSAP1	Phosphoribosyl pyrophosphate synthase-associated protein 1 (Fragment) OS=Homo sapiens OX=9606 GN=PRPSAP1 PE=1 SV=1 - [C9JNQ3_HUMAN]	C9JNQ3		11.54	2	1	1	1	11.54	1	1				104	11.4951	9.71533
UGP2	UTP--glucose-1-phosphate uridylyltransferase (Fragment) OS=Homo sapiens OX=9606 GN=UGP2 PE=1 SV=8 - [C9JTZ5_HUMAN]	C9JTZ5		11.54	13	1	1	1							104	11.9243	8.39697
HNRPUL1 hCG_2039741	Heterogeneous nuclear ribonucleoprotein U-like 1, isoform CRA_a OS=Homo sapiens OX=9606 GN=HNRPUL1 PE=4 SV=1 - [A0A024R0J9_HUMAN]	A0A024R0J9	11100;	11.51	13	8	8	13	6.75	4	4	5.42	3	4	756	84.741	8.77783
HPRT1 HPRT	Hypoxanthine-guanine phosphoribosyltransferase OS=Homo sapiens OX=9606 GN=HPRT1 PE=1 SV=2 - [HPRT_HUMAN]	P00492	3251;	11.47	2	2	2	3				5.96	1	1	218	24.5636	6.68311
HEATR1	HEAT repeat-containing protein 1 OS=Homo sapiens OX=9606 GN=HEATR1 PE=2 SV=1 - [B2RWN5_HUMAN]	B2RWN5	55127;	11.43	11	19	19	34	4.48	8	9	1.59	3	3	2144	242.108	6.55127
UBE2Z	Ubiquitin-conjugating enzyme E2 Z (Fragment) OS=Homo sapiens OX=9606 GN=UBE2Z PE=1 SV=1 - [I3L286_HUMAN]	I3L286		11.43	4	1	1	1							70	8.096	5.30029
EHD3 EHD2 PAST3	EH domain-containing protein 3 OS=Homo sapiens OX=9606 GN=EHD3 PE=1 SV=2 - [EHD3_HUMAN]	Q9NZN3	30845;	11.4	4	2	6	13	8.04	4	4	5.98	3	5	535	60.8487	6.56592
GID8 C20orf11 TWA1	Glucose-induced degradation protein 8 homolog OS=Homo sapiens OX=9606 GN=GID8 PE=1 SV=1 - [GID8_HUMAN]	Q9NWU2	54994;	11.4	2	2	2	3	6.58	1	1				228	26.7317	4.97021
RDH11	Retinol dehydrogenase 11 isoform 2 OS=Homo sapiens OX=9606 GN=RDH11 PE=2 SV=1 - [A0A0S2Z575_HUMAN]	A0A0S2Z575		11.39	4	2	2	3	5.49	1	1	5.91	1	1	237	26.3151	9.59814
SPRR4	Small proline-rich protein 4 OS=Homo sapiens OX=9606 GN=SPRR4 PE=2 SV=1 - [SPRR4_HUMAN]	Q96PI1	163778;	11.39	1	1	1	1	11.39	1	1				79	8.78739	9.65674
BCAP31 BAP31 DXS1357E	B-cell receptor-associated protein 31 OS=Homo sapiens OX=9606 GN=BCAP31 PE=1 SV=3 - [BAP31_HUMAN]	P51572	10134;	11.38	9	2	2	4	7.72	1	1	11.38	2	2	246	27.974	8.44092
SERPINB12	Serpin B12 OS=Homo sapiens OX=9606 GN=SERPINB12 PE=1 SV=1 - [SPB12_HUMAN]	Q96P63	89777;	11.36	2	4	4	5				4.94	2	3	405	46.2471	5.52881
PRSS1 TRP1 TRY1 TRYP1	Trypsin-1 OS=Homo sapiens OX=9606 GN=PRSS1 PE=1 SV=1 - [TRY1_HUMAN]	P07477	5644;	11.34	19	1	2	7	8.1	1	3	11.34	2	2	247	26.5411	6.50732
BRIX1 BRIX BXDC2	Ribosome biogenesis protein BRX1 homolog OS=Homo sapiens OX=9606 GN=BRIX1 PE=1 SV=2 - [BRX1_HUMAN]	Q8TDN6	55299;	11.33	4	3	3	9	7.93	2	2	7.93	2	3	353	41.3749	9.92041
RSF1 HBXAP XAP8	Remodeling and spacing factor 1 OS=Homo sapiens OX=9606 GN=RSF1 PE=1 SV=2 - [RSF1_HUMAN]	Q96T23	51773;	11.31	6	13	13	18	0.69	1	1	1.53	2	3	1441	163.72	5.0083
MUCL1	Mucin-like protein 1 OS=Homo sapiens OX=9606 GN=MUCL1 PE=1 SV=1 - [A0A087WWF8_HUMAN]	A0A087WWF8		11.25	3	1	1	1							80	8.20322	4.64014
DKFZp686M0619	Uncharacterized protein DKFZp686M0619 (Fragment) OS=Homo sapiens OX=9606 GN=DKFZp686M0619 PE=2 SV=1 - [Q5HYD9_HUMAN]	Q5HYD9		11.21	4	1	1	3	11.21	1	1	11.21	1	1	107	11.8658	4.79248
SH3BGRL2 FASH3	SH3 domain-binding glutamic acid-rich-like protein 2 OS=Homo sapiens OX=9606 GN=SH3BGRL2 PE=1 SV=2 - [SH3L2_HUMAN]	Q9UJC5	83699;	11.21	1	1	1	1				11.21	1	1	107	12.3182	6.7124
ZRANB2 ZIS ZNF265	Zinc finger Ran-binding domain-containing protein 2 OS=Homo sapiens OX=9606 GN=ZRANB2 PE=1 SV=2 - [ZRAB2_HUMAN]	O95218	9406;	11.21	1	4	4	5	2.42	1	1	6.36	2	2	330	37.382	10.0083
CSNK2A2 CK2A2	Casein kinase II subunit alpha' OS=Homo sapiens OX=9606 GN=CSNK2A2 PE=1 SV=1 - [CSK22_HUMAN]	P19784	1459;	11.14	4	3	3	6	3.43	1	1				350	41.1871	8.55811
ATP5PD	ATP synthase subunit d, mitochondrial OS=Homo sapiens OX=9606 GN=ATP5PD PE=1 SV=2 - [F5H608_HUMAN]	F5H608		11.11	3	1	1	1				11.11	1	1	81	8.90984	9.36377
SUCLG2	Succinate--CoA ligase [GDP-forming] subunit beta, mitochondrial OS=Homo sapiens OX=9606 GN=SUCLG2 PE=1 SV=2 - [SUCB2_HUMAN]	Q96I99	8801;	11.11	6	4	4	8	8.33	3	5	4.86	2	2	432	46.4814	6.39209
EIF3H EIF3S3	Eukaryotic translation initiation factor 3 subunit H OS=Homo sapiens OX=9606 GN=EIF3H PE=1 SV=1 - [EIF3H_HUMAN]	O15372	8667;	11.08	12	3	3	3	5.4	1	1	2.56	1	1	352	39.9051	6.53662
FMNL1	Formin-like protein 1 (Fragment) OS=Homo sapiens OX=9606 GN=FMNL1 PE=1 SV=1 - [K7EMY8_HUMAN]	K7EMY8		11.02	5	1	1	1							127	13.5307	5.03369
USP28	Ubiquitin carboxyl-terminal hydrolase 28 (Fragment) OS=Homo sapiens OX=9606 GN=USP28 PE=1 SV=1 - [H0YH19_HUMAN]	H0YH19		10.99	1	1	1	1							91	10.1647	4.61475
TOM1	Target of Myb protein 1 OS=Homo sapiens OX=9606 GN=TOM1 PE=1 SV=2 - [TOM1_HUMAN]	O60784	10043;	10.98	11	4	4	4							492	53.7849	4.70361
ARCN1 COPD	Coatomer subunit delta OS=Homo sapiens OX=9606 GN=ARCN1 PE=1 SV=1 - [COPD_HUMAN]	P48444	372;	10.96	4	5	5	6				3.91	2	2	511	57.1741	6.21436
FARSB	Phenylalanyl-tRNA synthetase beta subunit (Fragment) OS=Homo sapiens OX=9606 GN=FARSB PE=2 SV=2 - [Q9BR63_HUMAN]	Q9BR63		10.94	4	6	6	9				5.64	3	3	585	65.6594	6.84424
NASP	Nuclear autoantigenic sperm protein (Fragment) OS=Homo sapiens OX=9606 GN=NASP PE=1 SV=1 - [E9PI86_HUMAN]	E9PI86		10.94	9	2	2	3	6.64	1	1				256	28.1785	4.23389
VAT1	Synaptic vesicle membrane protein VAT-1 homolog OS=Homo sapiens OX=9606 GN=VAT1 PE=1 SV=2 - [VAT1_HUMAN]	Q99536	10493;	10.94	7	3	3	11	3.82	1	3	6.87	2	3	393	41.8934	6.29053
RPL5	60S ribosomal protein L5 (Fragment) OS=Homo sapiens OX=9606 GN=RPL5 PE=1 SV=1 - [A0A2R8Y6J3_HUMAN]	A0A2R8Y6J3		10.92	5	2	2	7	10.92	2	3	5.88	1	2	238	27.0277	9.12939
PFKL	ATP-dependent 6-phosphofructokinase, liver type OS=Homo sapiens OX=9606 GN=PFKL PE=1 SV=6 - [PFKAL_HUMAN]	P17858	5211;	10.9	8	5	6	10	7.44	4	4	7.31	4	4	780	84.9642	7.50342
MRPL30	39S ribosomal protein L30, mitochondrial OS=Homo sapiens OX=9606 GN=MRPL30 PE=1 SV=1 - [B8ZZV5_HUMAN]	B8ZZV5		10.89	2	1	1	1							101	11.9273	9.86182
CD70 CD27L CD27LG TNFSF7	CD70 antigen OS=Homo sapiens OX=9606 GN=CD70 PE=1 SV=2 - [CD70_HUMAN]	P32970	970;	10.88	2	2	2	2				10.88	2	2	193	21.1049	8.52881
DPM3	Dolichol-phosphate mannosyltransferase subunit 3 OS=Homo sapiens OX=9606 GN=DPM3 PE=1 SV=2 - [DPM3_HUMAN]	Q9P2X0	54344;	10.87	6	1	1	1							92	10.0872	5.93506
FLG	Protein S100 (Fragment) OS=Homo sapiens OX=9606 GN=FLG PE=2 SV=1 - [Q4JFL9_HUMAN]	Q4JFL9		10.87	9	1	1	2				10.87	1	1	92	11.0427	5.5542
GJC1 GJA7	Gap junction gamma-1 protein OS=Homo sapiens OX=9606 GN=GJC1 PE=1 SV=2 - [CXG1_HUMAN]	P36383	10052;	10.86	6	2	2	2							396	45.4409	7.32764
NUDCD2	NudC domain-containing protein 2 OS=Homo sapiens OX=9606 GN=NUDCD2 PE=1 SV=1 - [NUDC2_HUMAN]	Q8WVJ2	134492;	10.83	1	1	1	3	10.83	1	1	10.83	1	1	157	17.6647	5.07178
KIF4A KIF4	Chromosome-associated kinesin KIF4A OS=Homo sapiens OX=9606 GN=KIF4A PE=1 SV=3 - [KIF4A_HUMAN]	O95239	24137;	10.8	22	11	11	18	5.03	5	5	2.84	3	4	1232	139.794	6.26514
MAGOHB	Protein mago nashi homolog 2 OS=Homo sapiens OX=9606 GN=MAGOHB PE=3 SV=1 - [F5H6P7_HUMAN]	F5H6P7	55110;	10.78	3	1	1	2				10.78	1	1	102	11.7912	5.51611
DDX39A DDX39	ATP-dependent RNA helicase DDX39A OS=Homo sapiens OX=9606 GN=DDX39A PE=1 SV=2 - [DX39A_HUMAN]	O00148	10212;	10.77	29	1	4	13	3.28	1	1	8.43	3	6	427	49.098	5.68115
MAT2A hCG_34602	S-adenosylmethionine synthase OS=Homo sapiens OX=9606 GN=MAT2A PE=2 SV=1 - [B4DEX8_HUMAN]	B4DEX8		10.77	2	3	3	6				6.63	2	3	362	39.6853	6.03662
PEA15	Astrocytic phosphoprotein PEA-15 OS=Homo sapiens OX=9606 GN=PEA15 PE=1 SV=2 - [PEA15_HUMAN]	Q15121	8682;	10.77	2	1	1	1							130	15.0308	5.021
PDHA1	Pyruvate dehydrogenase E1 component subunit alpha, somatic form, mitochondrial (Fragment) OS=Homo sapiens OX=9606 GN=PDHA1 PE=1 SV=1 - [Q5JPU2_HUMAN]	Q5JPU2		10.74	6	1	1	4	10.74	1	1	10.74	1	2	121	13.8053	10.1841
COPB1	Coatomer subunit beta (Fragment) OS=Homo sapiens OX=9606 GN=COPB1 PE=1 SV=8 - [E9PP73_HUMAN]	E9PP73		10.72	2	4	4	8	2.27	1	1	2.27	1	1	485	55.4033	6.43018
BSG	Basigin (Fragment) OS=Homo sapiens OX=9606 GN=BSG PE=1 SV=1 - [R4GMX5_HUMAN]	R4GMX5		10.71	8	1	1	1				10.71	1	1	84	9.32951	5.36377
DKFZp781C0419	Methionine aminopeptidase OS=Homo sapiens OX=9606 GN=DKFZp781C0419 PE=3 SV=1 - [Q5CZ91_HUMAN]	Q5CZ91		10.71	3	3	3	3	5.06	1	1				336	37.7976	6.90283
MAGEA1 MAGE1 MAGE1A	Melanoma-associated antigen 1 OS=Homo sapiens OX=9606 GN=MAGEA1 PE=1 SV=1 - [MAGA1_HUMAN]	P43355	4100;	10.68	11	1	3	5	2.59	1	2	5.5	2	2	309	34.3204	4.85596
CSTF2	Cleavage stimulation factor subunit 2 (Fragment) OS=Homo sapiens OX=9606 GN=CSTF2 PE=1 SV=1 - [A0A0A0MT56_HUMAN]	A0A0A0MT56		10.67	6	2	2	3				4.89	1	1	225	24.7014	5.2749
AHSA1 C14orf3 HSPC322	Activator of 90 kDa heat shock protein ATPase homolog 1 OS=Homo sapiens OX=9606 GN=AHSA1 PE=1 SV=1 - [AHSA1_HUMAN]	O95433	10598;	10.65	5	3	3	5	3.55	1	1	2.96	1	2	338	38.2503	5.52881
AGPS AAG5	Alkyldihydroxyacetonephosphate synthase, peroxisomal OS=Homo sapiens OX=9606 GN=AGPS PE=1 SV=1 - [ADAS_HUMAN]	O00116	8540;	10.64	8	4	4	7	5.32	2	3				658	72.8658	7.34229
RFC2 hCG_18034	Replication factor C (Activator 1) 2, 40kDa OS=Homo sapiens OX=9606 GN=RFC2 PE=2 SV=1 - [Q75MT5_HUMAN]	Q75MT5	5982;	10.63	12	3	3	10	10.63	3	5	3.44	1	1	320	35.2209	5.5415
PLIN3	Perilipin-3 (Fragment) OS=Homo sapiens OX=9606 GN=PLIN3 PE=1 SV=1 - [K7ERZ3_HUMAN]	K7ERZ3		10.62	4	2	2	2				4.79	1	1	292	31.9632	5.13525
NSUN2 SAKI TRM4	RNA cytosine C(5)-methyltransferase NSUN2 OS=Homo sapiens OX=9606 GN=NSUN2 PE=1 SV=2 - [NSUN2_HUMAN]	Q08J23	54888;	10.56	2	6	6	18	7.04	4	7	2.87	2	3	767	86.4158	6.771
RFTN1	Raftlin (Fragment) OS=Homo sapiens OX=9606 GN=RFTN1 PE=1 SV=1 - [C9JHG2_HUMAN]	C9JHG2		10.55	9	2	2	5	6.91	1	2	3.64	1	1	275	29.718	5.66846
SRP72	SRP72 protein (Fragment) OS=Homo sapiens OX=9606 GN=SRP72 PE=2 SV=1 - [A0PJJ5_HUMAN]	A0PJJ5		10.55	8	5	5	11	4.29	2	3	1.97	1	1	559	62.6046	8.32373
TSFM	Elongation factor Ts, mitochondrial OS=Homo sapiens OX=9606 GN=TSFM PE=2 SV=1 - [B4DHY8_HUMAN]	B4DHY8		10.53	6	2	2	8	10.53	2	3	4.56	1	2	285	31.0047	5.65576
NUF2	Kinetochore protein Nuf2 (Fragment) OS=Homo sapiens OX=9606 GN=NUF2 PE=1 SV=1 - [E9PKH1_HUMAN]	E9PKH1		10.48	7	1	1	3	10.48	1	1	10.48	1	1	124	14.3634	8.03076
BOLA2 BOLA2A My016; BOLA2B	BolA-like protein 2 OS=Homo sapiens OX=9606 GN=BOLA2 PE=1 SV=1 - [BOLA2_HUMAN]	Q9H3K6	552900;654483;	10.47	2	1	1	1				10.47	1	1	86	10.1102	6.52197
CCDC25 hCG_17286	Coiled-coil domain-containing protein 25 OS=Homo sapiens OX=9606 GN=CCDC25 PE=1 SV=1 - [G3V121_HUMAN]	G3V121	55246;	10.47	4	1	1	6	10.47	1	3	10.47	1	2	86	9.94388	6.39209
EPB41L3	Band 4.1-like protein 3 OS=Homo sapiens OX=9606 GN=EPB41L3 PE=1 SV=1 - [A8K968_HUMAN]	A8K968	23136;	10.45	22	5	6	9	3.04	2	2	3.31	2	2	756	84.6594	5.43994
TRMT10C MRPP1 RG9MTD1	tRNA methyltransferase 10 homolog C OS=Homo sapiens OX=9606 GN=TRMT10C PE=1 SV=2 - [TM10C_HUMAN]	Q7L0Y3	54931;	10.42	2	4	4	9	5.21	2	3	8.19	3	5	403	47.3166	9.36377
LARP4	La-related protein 4 (Fragment) OS=Homo sapiens OX=9606 GN=LARP4 PE=1 SV=1 - [F8W1I4_HUMAN]	F8W1I4		10.4	7	1	1	2				10.4	1	1	125	14.1338	4.41162
NQO1	NAD(P)H dehydrogenase [quinone] 1 OS=Homo sapiens OX=9606 GN=NQO1 PE=1 SV=1 - [B4DLR8_HUMAN]	B4DLR8	1728;	10.4	7	2	2	3				6.44	1	1	202	22.7789	8.49951
PPP1R9B PPP1R6	Neurabin-2 OS=Homo sapiens OX=9606 GN=PPP1R9B PE=1 SV=3 - [NEB2_HUMAN]	Q96SB3	84687;	10.4	7	7	7	7	1.22	1	1	1.22	1	1	817	89.2798	4.97021
GLRX GRX	Glutaredoxin-1 OS=Homo sapiens OX=9606 GN=GLRX PE=1 SV=2 - [GLRX1_HUMAN]	P35754	2745;	10.38	1	1	1	1							106	11.7682	8.08936
RBM8A	RNA-binding protein 8A (Fragment) OS=Homo sapiens OX=9606 GN=RBM8A PE=1 SV=1 - [A0A0J9YW13_HUMAN]	A0A0J9YW13		10.38	2	1	1	1							106	12.3122	8.71924
CISD2 CDGSH2 ERIS ZCD2	CDGSH iron-sulfur domain-containing protein 2 OS=Homo sapiens OX=9606 GN=CISD2 PE=1 SV=1 - [CISD2_HUMAN]	Q8N5K1	493856;	10.37	2	1	1	3	10.37	1	1				135	15.2685	9.61279
OTUB1	Ubiquitinyl hydrolase 1 OS=Homo sapiens OX=9606 GN=OTUB1 PE=1 SV=1 - [F5GYN4_HUMAN]	F5GYN4		10.37	10	2	2	3	6.22	1	1				241	28.033	5.2876
CTNNA1 hCG_1782385	Catenin (Cadherin-associated protein), alpha 1, 102kDa, isoform CRA_a OS=Homo sapiens OX=9606 GN=CTNNA1 PE=1 SV=1 - [G3XAM7_HUMAN]	G3XAM7	1495;	10.34	21	8	8	13	3.8	3	3	3.09	3	3	841	92.6634	5.51611
NOP2 NOL1 NSUN1	Probable 28S rRNA (cytosine(4447)-C(5))-methyltransferase OS=Homo sapiens OX=9606 GN=NOP2 PE=1 SV=2 - [NOP2_HUMAN]	P46087	4839;	10.34	1	6	6	8	5.42	3	3				812	89.2471	9.23193
OSBPL9	OSBPL9 protein (Fragment) OS=Homo sapiens OX=9606 GN=OSBPL9 PE=2 SV=2 - [Q9BRN2_HUMAN]	Q9BRN2		10.32	6	1	1	2							126	14.9777	7.95752
MAPK1 ERK2 PRKM1 PRKM2	Mitogen-activated protein kinase 1 OS=Homo sapiens OX=9606 GN=MAPK1 PE=1 SV=3 - [MK01_HUMAN]	P28482	5594;	10.28	34	3	3	6				2.22	1	2	360	41.3632	6.97607
NT5C2	Cytosolic purine 5'-nucleotidase (Fragment) OS=Homo sapiens OX=9606 GN=NT5C2 PE=1 SV=8 - [Q5JUV6_HUMAN]	Q5JUV6		10.27	6	1	1	1							146	16.4635	6.41748
ATP5PB	ATP synthase F(0) complex subunit B1, mitochondrial OS=Homo sapiens OX=9606 GN=ATP5PB PE=1 SV=1 - [Q5QNZ2_HUMAN]	Q5QNZ2		10.26	4	2	2	2	4.1	1	1	6.15	1	1	195	22.2608	9.26123
SMARCA4	Transcription activator BRG1 (Fragment) OS=Homo sapiens OX=9606 GN=SMARCA4 PE=1 SV=1 - [A0A2R8Y4R6_HUMAN]	A0A2R8Y4R6		10.26	32	2	2	4	10.26	2	2				234	27.4038	9.92041
NNMT	Nicotinamide N-methyltransferase OS=Homo sapiens OX=9606 GN=NNMT PE=1 SV=1 - [NNMT_HUMAN]	P40261	4837;	10.23	1	2	2	5	6.44	1	3	3.79	1	1	264	29.5551	5.74463
RPL7L1	60S ribosomal protein L7-like 1 OS=Homo sapiens OX=9606 GN=RPL7L1 PE=1 SV=2 - [RL7L_HUMAN]	Q6DKI1	285855;	10.2	5	2	2	6	3.92	1	1	3.92	1	1	255	29.6506	10.521
KRT71 K6IRS1 KB34 KRT6IRS1	Keratin, type II cytoskeletal 71 OS=Homo sapiens OX=9606 GN=KRT71 PE=1 SV=3 - [K2C71_HUMAN]	Q3SY84	112802;	10.13	2	3	5	12	8.41	4	5	5.93	3	5	523	57.256	6.60986
ATAD2 L16 PRO2000	ATPase family AAA domain-containing protein 2 OS=Homo sapiens OX=9606 GN=ATAD2 PE=1 SV=1 - [ATAD2_HUMAN]	Q6PL18	29028;	10.07	3	11	11	19	1.58	2	4	2.16	3	5	1390	158.456	6.31592
HACD3	Very-long-chain (3R)-3-hydroxyacyl-CoA dehydratase (Fragment) OS=Homo sapiens OX=9606 GN=HACD3 PE=1 SV=1 - [H3BMZ1_HUMAN]	H3BMZ1		10.07	5	1	1	2				10.07	1	1	139	16.1533	5.17334
DDX39B BAT1 UAP56	Spliceosome RNA helicase DDX39B OS=Homo sapiens OX=9606 GN=DDX39B PE=1 SV=1 - [DX39B_HUMAN]	Q13838	7919;	10.05	42	1	4	13	5.37	2	2	7.71	3	5	428	48.9599	5.66846
PDHX	Pyruvate dehydrogenase protein X component, mitochondrial (Fragment) OS=Homo sapiens OX=9606 GN=PDHX PE=1 SV=1 - [H0YD97_HUMAN]	H0YD97		10.05	3	2	2	2	5.29	1	1				189	20.6599	7.34229
IPO7 RANBP7	Importin-7 OS=Homo sapiens OX=9606 GN=IPO7 PE=1 SV=1 - [IPO7_HUMAN]	O95373	10527;	10.02	3	7	8	24	6.26	5	6	7.8	6	8	1038	119.44	4.81787
BIRC5	Survivin isoform 2B/3B (Fragment) OS=Homo sapiens OX=9606 GN=BIRC5 PE=2 SV=1 - [A3E0Z5_HUMAN]	A3E0Z5		10	6	1	1	1							120	13.4295	5.16064
CAPNS1	Calpain small subunit 1 (Fragment) OS=Homo sapiens OX=9606 GN=CAPNS1 PE=1 SV=1 - [U3KPR7_HUMAN]	U3KPR7		10	9	1	1	4	10	1	1	10	1	1	100	11.3915	5.41455
COMMD4	COMM domain-containing protein 4 OS=Homo sapiens OX=9606 GN=COMMD4 PE=1 SV=1 - [H3BRX0_HUMAN]	H3BRX0		10	5	1	1	1							110	11.972	8.89502
FEN1 RAD2	Flap endonuclease 1 OS=Homo sapiens OX=9606 GN=FEN1 PE=1 SV=1 - [FEN1_HUMAN]	P39748	2237;	10	4	3	3	5	2.89	1	1				380	42.5661	8.6167
HDAC1	Histone deacetylase (Fragment) OS=Homo sapiens OX=9606 GN=HDAC1 PE=1 SV=1 - [Q5TEE2_HUMAN]	Q5TEE2		9.95	8	2	2	4	4.27	1	1	5.69	1	2	211	24.529	8.30908
PERB11.1	PERB11.1 protein (Fragment) OS=Homo sapiens OX=9606 GN=PERB11.1 PE=4 SV=1 - [P78551_HUMAN]	P78551		9.94	110	2	2	2	4.97	1	1				181	21.1485	6.80029
CASP14	Caspase 14 OS=Homo sapiens OX=9606 GN=CASP14 PE=2 SV=1 - [A9UFC0_HUMAN]	A9UFC0		9.92	2	2	2	4	9.92	2	2	4.55	1	1	242	27.6489	5.33838
RPL22L1	60S ribosomal protein L22-like 1 OS=Homo sapiens OX=9606 GN=RPL22L1 PE=1 SV=1 - [C9JYQ9_HUMAN]	C9JYQ9	200916;	9.92	3	1	1	3	9.92	1	1	9.92	1	1	121	14.4695	9.37842
CEP55 C10orf3 URCC6	Centrosomal protein of 55 kDa OS=Homo sapiens OX=9606 GN=CEP55 PE=1 SV=3 - [CEP55_HUMAN]	Q53EZ4	55165;	9.91	2	4	4	6	7.54	3	4	2.37	1	1	464	54.1452	7.00537
NEXN	Nexilin (Fragment) OS=Homo sapiens OX=9606 GN=NEXN PE=1 SV=1 - [E7EUA0_HUMAN]	E7EUA0		9.89	10	4	4	10				6.9	3	4	435	52.7061	6.62451
CETN2 CALT CEN2	Centrin-2 OS=Homo sapiens OX=9606 GN=CETN2 PE=1 SV=1 - [CETN2_HUMAN]	P41208	1069;	9.88	1	1	1	2	9.88	1	1				172	19.7259	4.99561
DKFZp686G2045	Uncharacterized protein DKFZp686G2045 (Fragment) OS=Homo sapiens OX=9606 GN=DKFZp686G2045 PE=3 SV=2 - [Q68E00_HUMAN]	Q68E00		9.84	5	2	2	2				5.08	1	1	315	32.5593	6.771
HSPB11 C1orf41 hCG_1780523	Chromosome 1 open reading frame 41, isoform CRA_b OS=Homo sapiens OX=9606 GN=HSPB11 PE=1 SV=1 - [A6NIR2_HUMAN]	A6NIR2		9.82	3	1	1	1	9.82	1	1				112	13.0195	4.76709
PRPS1	Ribose-phosphate pyrophosphokinase 1 OS=Homo sapiens OX=9606 GN=PRPS1 PE=1 SV=2 - [B1ALA9_HUMAN]	B1ALA9		9.82	10	2	2	3	5.26	1	1	4.56	1	1	285	31.3721	6.85889
LAS1L MSTP060	Ribosomal biogenesis protein LAS1L OS=Homo sapiens OX=9606 GN=LAS1L PE=1 SV=2 - [LAS1L_HUMAN]	Q9Y4W2	81887;	9.81	5	6	6	14	8.72	5	5	5.18	3	3	734	83.0128	4.729
SSR1	Signal sequence receptor subunit alpha OS=Homo sapiens OX=9606 GN=SSR1 PE=1 SV=1 - [C9J3L8_HUMAN]	C9J3L8		9.81	7	2	2	7	5.66	1	1	9.81	2	4	265	29.5548	4.29736
ARFGAP1	ADP-ribosylation factor GTPase-activating protein 1 (Fragment) OS=Homo sapiens OX=9606 GN=ARFGAP1 PE=1 SV=1 - [E5RHH7_HUMAN]	E5RHH7		9.8	5	1	1	1							153	16.4259	6.56592
PSMD6 KIAA0107 PFAAP4	26S proteasome non-ATPase regulatory subunit 6 OS=Homo sapiens OX=9606 GN=PSMD6 PE=1 SV=1 - [PSMD6_HUMAN]	Q15008	9861;	9.77	4	3	3	5	3.08	1	2				389	45.5023	5.61768
LANCL1	Glutathione S-transferase LANCL1 OS=Homo sapiens OX=9606 GN=LANCL1 PE=1 SV=1 - [F8WDS9_HUMAN]	F8WDS9		9.76	7	1	1	1							82	9.27676	9.99365
CSDE1	Cold shock domain-containing protein E1 OS=Homo sapiens OX=9606 GN=CSDE1 PE=1 SV=1 - [E9PLT0_HUMAN]	E9PLT0		9.73	10	6	6	16	5.54	3	3	6.59	4	5	668	74.5368	6.0874
GNPNAT1	Glucosamine 6-phosphate N-acetyltransferase OS=Homo sapiens OX=9606 GN=GNPNAT1 PE=1 SV=1 - [G3V5E4_HUMAN]	G3V5E4		9.73	3	1	1	1							113	12.9678	8.92432
RHOF	Rho-related GTP-binding protein RhoF (Fragment) OS=Homo sapiens OX=9606 GN=RHOF PE=1 SV=1 - [F5GXB1_HUMAN]	F5GXB1		9.73	3	1	1	1				9.73	1	1	113	12.2541	5.38916
MAOA	Monoamine oxidase A (Fragment) OS=Homo sapiens OX=9606 GN=MAOA PE=4 SV=1 - [Q5ULA3_HUMAN]	Q5ULA3		9.71	4	1	1	2							103	11.9402	8.45557
UQCRC2	Cytochrome b-c1 complex subunit 2, mitochondrial OS=Homo sapiens OX=9606 GN=UQCRC2 PE=1 SV=1 - [H3BRG4_HUMAN]	H3BRG4		9.71	4	3	3	4	2.67	1	1	3.16	1	1	412	44.607	8.99756
HMGB2	High mobility group protein B2 (Fragment) OS=Homo sapiens OX=9606 GN=HMGB2 PE=1 SV=1 - [D6R9A6_HUMAN]	D6R9A6		9.7	3	1	1	1							134	15.3937	9.78857
PRKAG1	5'-AMP-activated protein kinase subunit gamma-1 OS=Homo sapiens OX=9606 GN=PRKAG1 PE=1 SV=1 - [AAKG1_HUMAN]	P54619	5571;	9.67	16	3	3	7	6.34	2	2	6.34	2	3	331	37.5558	6.91748
DNAJB2	DnaJ homolog subfamily B member 2 (Fragment) OS=Homo sapiens OX=9606 GN=DNAJB2 PE=1 SV=1 - [C9JRD2_HUMAN]	C9JRD2		9.65	11	1	2	3	4.39	1	1	5.26	1	1	228	25.3954	5.73193
MYO1B	Unconventional myosin-Ib (Fragment) OS=Homo sapiens OX=9606 GN=MYO1B PE=1 SV=1 - [C9K0I9_HUMAN]	C9K0I9		9.64	1	1	1	3	9.64	1	1	9.64	1	1	83	9.72191	5.38916
APOE	Apolipoprotein E isoform 5 (Fragment) OS=Homo sapiens OX=9606 GN=APOE PE=2 SV=1 - [A0A0S2Z3J5_HUMAN]	A0A0S2Z3J5		9.6	6	1	1	4	9.6	1	1	9.6	1	2	125	14.4114	5.07178
SF3B6 SAP14 SF3B14 SF3B14A CGI-110 HSPC175 HT006	Splicing factor 3B subunit 6 OS=Homo sapiens OX=9606 GN=SF3B6 PE=1 SV=1 - [SF3B6_HUMAN]	Q9Y3B4	51639;	9.6	1	1	1	2				9.6	1	1	125	14.5756	9.37842
CKMT1A CKMT; CKMT1B CKMT	Creatine kinase U-type, mitochondrial OS=Homo sapiens OX=9606 GN=CKMT1A PE=1 SV=1 - [KCRU_HUMAN]	P12532	1159;548596;	9.59	22	3	3	4	5.04	1	1				417	47.0072	8.33838
DEFA1 DEF1 DEFA2 MRS; DEFA1B	Neutrophil defensin 1 OS=Homo sapiens OX=9606 GN=DEFA1 PE=1 SV=1 - [DEF1_HUMAN]	P59665	1667;728358;	9.57	2	1	1	1				9.57	1	1	94	10.1942	6.99072
WBSCR1	Eukaryotic translation initiation factor 4H (Fragment) OS=Homo sapiens OX=9606 GN=WBSCR1 PE=4 SV=1 - [Q75MU1_HUMAN]	Q75MU1		9.56	5	1	1	1				9.56	1	1	136	14.9513	5.42725
RPL29 hCG_2000325	60S ribosomal protein L29 OS=Homo sapiens OX=9606 GN=RPL29 PE=1 SV=1 - [A0A024R326_HUMAN]	A0A024R326		9.55	4	1	1	7	9.55	1	2	9.55	1	2	157	17.5419	11.6636
DRG1 NEDD3	Developmentally-regulated GTP-binding protein 1 OS=Homo sapiens OX=9606 GN=DRG1 PE=1 SV=1 - [DRG1_HUMAN]	Q9Y295	4733;	9.54	2	3	3	3				2.45	1	1	367	40.5168	8.89502
EZHIP CXorf67	EZH inhibitory protein OS=Homo sapiens OX=9606 GN=EZHIP PE=1 SV=1 - [EZHIP_HUMAN]	Q86X51	340602;	9.54	1	4	4	9	7.55	3	3	9.54	4	4	503	51.8627	10.0962
PRPF19 NMP200 PRP19 SNEV	Pre-mRNA-processing factor 19 OS=Homo sapiens OX=9606 GN=PRPF19 PE=1 SV=1 - [PRP19_HUMAN]	Q9UMS4	27339;	9.52	4	4	4	5	2.18	1	1	4.56	2	2	504	55.1463	6.60986
PSMB2	Proteasome endopeptidase complex OS=Homo sapiens OX=9606 GN=PSMB2 PE=1 SV=1 - [A0A087WVV1_HUMAN]	A0A087WVV1	5690;	9.52	4	1	1	1	9.52	1	1				84	9.55109	8.77783
SFPQ	SFPQ protein (Fragment) OS=Homo sapiens OX=9606 GN=SFPQ PE=2 SV=1 - [Q6PIX2_HUMAN]	Q6PIX2		9.52	5	4	4	8	3.05	1	2	3.81	2	2	525	55.4353	9.89111
VWA3B	von Willebrand factor A domain-containing protein 3B (Fragment) OS=Homo sapiens OX=9606 GN=VWA3B PE=1 SV=1 - [H0YF54_HUMAN]	H0YF54		9.52	4	1	1	1							105	11.8342	6.0874
BAG6	BCL2-associated athanogene 6 (Fragment) OS=Homo sapiens OX=9606 GN=BAG6 PE=1 SV=1 - [F6S6P2_HUMAN]	F6S6P2		9.51	16	2	2	2				1.94	1	1	515	54.6362	5.77002
CEBPB	CEBPB protein (Fragment) OS=Homo sapiens OX=9606 GN=CEBPB PE=2 SV=2 - [Q9BSC0_HUMAN]	Q9BSC0		9.49	2	1	1	1							137	14.8507	9.80322
MRPL49	39S ribosomal protein L49, mitochondrial (Fragment) OS=Homo sapiens OX=9606 GN=MRPL49 PE=1 SV=1 - [H0YDP7_HUMAN]	H0YDP7		9.45	3	1	1	2	9.45	1	1				127	14.6728	10.2134
USP3	Ubiquitin carboxyl-terminal hydrolase 3 (Fragment) OS=Homo sapiens OX=9606 GN=USP3 PE=1 SV=1 - [H0YM72_HUMAN]	H0YM72		9.43	9	1	1	1				9.43	1	1	106	11.9608	6.16357
MSH2	DNA mismatch repair protein Msh2 OS=Homo sapiens OX=9606 GN=MSH2 PE=1 SV=1 - [MSH2_HUMAN]	P43246	4436;	9.42	21	8	8	16	4.71	4	5	5.89	5	5	934	104.677	5.77002
DDX27	RNA helicase OS=Homo sapiens OX=9606 GN=DDX27 PE=2 SV=1 - [B3GQE6_HUMAN]	B3GQE6		9.41	5	6	6	13	6.27	4	5	2.88	2	2	765	86.5806	9.24658
DHX38	Pre-mRNA-splicing factor ATP-dependent RNA helicase PRP16 (Fragment) OS=Homo sapiens OX=9606 GN=DHX38 PE=1 SV=1 - [J3KTG2_HUMAN]	J3KTG2		9.38	5	1	1	1							128	13.7842	4.90674
RCL1 RNAC RPC2 RPCL1 RTC2 HSPC338	RNA 3'-terminal phosphate cyclase-like protein OS=Homo sapiens OX=9606 GN=RCL1 PE=1 SV=3 - [RCL1_HUMAN]	Q9Y2P8	10171;	9.38	3	3	3	4							373	40.8166	9.26123
AURKB	Aurora 1 (Fragment) OS=Homo sapiens OX=9606 GN=AURKB PE=1 SV=1 - [J3QR41_HUMAN]	J3QR41		9.3	6	2	2	2				9.3	2	2	172	20.0265	8.92432
SNRPF PBSCF	Small nuclear ribonucleoprotein F OS=Homo sapiens OX=9606 GN=SNRPF PE=1 SV=1 - [RUXF_HUMAN]	P62306	6636;	9.3	1	1	1	1				9.3	1	1	86	9.71878	4.66553
PRPF8 PRPC8	Pre-mRNA-processing-splicing factor 8 OS=Homo sapiens OX=9606 GN=PRPF8 PE=1 SV=2 - [PRP8_HUMAN]	Q6P2Q9	10594;	9.29	5	17	17	29	3.6	6	6	2.31	5	6	2335	273.427	8.83643
PSMF1	Proteasome inhibitor PI31 subunit (Fragment) OS=Homo sapiens OX=9606 GN=PSMF1 PE=1 SV=1 - [Q5QPM9_HUMAN]	Q5QPM9		9.29	4	1	1	1							183	20.5804	6.26514
IFI16	IFI16 beta isoform OS=Homo sapiens OX=9606 GN=IFI16 PE=2 SV=1 - [A0A346JEQ3_HUMAN]	A0A346JEQ3		9.28	5	5	5	6				3.15	2	2	571	64.6611	9.1001
AP3S1	AP complex subunit sigma OS=Homo sapiens OX=9606 GN=AP3S1 PE=1 SV=1 - [F5H459_HUMAN]	F5H459	1176;	9.26	3	1	1	1							162	18.7594	5.08447
DHCR7	7-dehydrocholesterol reductase OS=Homo sapiens OX=9606 GN=DHCR7 PE=3 SV=1 - [A0A1Y1B909_HUMAN]	A0A1Y1B909		9.26	18	3	3	5	9.26	3	3	2.74	1	1	475	54.4797	8.70459
ATP1B1	Sodium/potassium-dependent ATPase subunit beta-1 (Fragment) OS=Homo sapiens OX=9606 GN=ATP1B1 PE=2 SV=1 - [Q58I20_HUMAN]	Q58I20		9.24	5	1	1	1							119	13.716	8.33838
ASPH BAH	Aspartyl/asparaginyl beta-hydroxylase OS=Homo sapiens OX=9606 GN=ASPH PE=1 SV=3 - [ASPH_HUMAN]	Q12797	444;	9.23	7	4	4	7	2.77	1	1	1.06	1	1	758	85.8095	5.0083
DNAJB6	DnaJ homolog subfamily B member 6 (Fragment) OS=Homo sapiens OX=9606 GN=DNAJB6 PE=1 SV=1 - [C9J2C4_HUMAN]	C9J2C4		9.21	18	1	2	5	4.39	1	1	4.82	1	2	228	25.3613	6.96143
MGST3	Microsomal glutathione S-transferase 3 OS=Homo sapiens OX=9606 GN=MGST3 PE=1 SV=1 - [MGST3_HUMAN]	O14880	4259;	9.21	3	1	1	1							152	16.5056	9.37842
PAK4 hCG_20282	cDNA FLJ61413, highly similar to Serine/threonine-protein kinase PAK 4 OS=Homo sapiens OX=9606 GN=PAK4 PE=2 SV=1 - [B4DUG0_HUMAN]	B4DUG0		9.17	9	1	2	4				4.58	1	1	240	27.3143	8.03076
ANXA6 hCG_39152	Annexin (Fragment) OS=Homo sapiens OX=9606 GN=ANXA6 PE=2 SV=1 - [A0A0S2Z377_HUMAN]	A0A0S2Z377		9.15	15	5	5	5	1.5	1	1	1.35	1	1	667	75.2292	5.66846
SERPINB8	Serpin B8 (Fragment) OS=Homo sapiens OX=9606 GN=SERPINB8 PE=1 SV=1 - [C9JVA8_HUMAN]	C9JVA8		9.15	5	1	1	1							164	18.3209	4.75439
ZC3HAV1	Zinc finger CCCH-type antiviral protein 1 isoform 4 OS=Homo sapiens OX=9606 GN=ZC3HAV1 PE=2 SV=1 - [A0A514C937_HUMAN]	A0A514C937		9.14	6	5	5	11	3.78	2	3	1.58	1	2	821	90.4997	8.60205
DPY30	Protein dpy-30 homolog OS=Homo sapiens OX=9606 GN=DPY30 PE=1 SV=1 - [DPY30_HUMAN]	Q9C005	84661;	9.09	2	1	1	2							99	11.2428	4.88135
E2F7	Transcription factor E2F7 (Fragment) OS=Homo sapiens OX=9606 GN=E2F7 PE=1 SV=1 - [F8VSE7_HUMAN]	F8VSE7		9.09	5	5	5	6	1.73	1	1	3.17	2	2	693	77.0086	7.18115
MPST	Mercaptopyruvate sulfurtransferase variant (Fragment) OS=Homo sapiens OX=9606 GN=MPST PE=4 SV=1 - [Q2VEU1_HUMAN]	Q2VEU1		9.09	4	2	2	3	4.55	1	1	9.09	2	2	198	22.3182	7.18115
NIP7	60S ribosome subunit biogenesis protein NIP7 homolog OS=Homo sapiens OX=9606 GN=NIP7 PE=1 SV=1 - [J3QLW7_HUMAN]	J3QLW7		9.09	3	1	1	2	9.09	1	1				110	12.4454	8.26514
ELOVL1	Elongation of very long chain fatty acids protein OS=Homo sapiens OX=9606 GN=ELOVL1 PE=2 SV=1 - [Q502X7_HUMAN]	Q502X7		9.03	3	1	1	1							144	16.8737	8.104
hCG_1796935	HCG1796935, isoform CRA_a OS=Homo sapiens OX=9606 GN=hCG_1796935 PE=4 SV=1 - [A0A024QYZ5_HUMAN]	A0A024QYZ5		9.01	1	1	1	1							111	12.9495	5.2876
TPD52	Tumor protein D52 OS=Homo sapiens OX=9606 GN=TPD52 PE=1 SV=1 - [E5RFR7_HUMAN]	E5RFR7		9.01	5	1	1	1							111	12.3815	4.67822
WFDC12 C20orf122 WAP2 UNQ544/PRO844	WAP four-disulfide core domain protein 12 OS=Homo sapiens OX=9606 GN=WFDC12 PE=1 SV=1 - [WFD12_HUMAN]	Q8WWY7	128488;	9.01	1	1	1	1				9.01	1	1	111	12.0418	5.50342
IL18 hCG_39294	Interleukin-18 OS=Homo sapiens OX=9606 GN=IL18 PE=3 SV=1 - [A0A024R3E0_HUMAN]	A0A024R3E0	3606;	8.99	3	1	1	2	8.99	1	1				189	21.8817	4.77979
P4HA1 P4HA	Prolyl 4-hydroxylase subunit alpha-1 OS=Homo sapiens OX=9606 GN=P4HA1 PE=1 SV=2 - [P4HA1_HUMAN]	P13674	5033;	8.99	2	4	4	4				2.62	1	1	534	61.011	6.01123
SPATS2L DNAPTP6 SP1224	SPATS2-like protein OS=Homo sapiens OX=9606 GN=SPATS2L PE=1 SV=2 - [SPS2L_HUMAN]	Q9NUQ6	26010;	8.96	14	4	4	5	1.79	1	1				558	61.6907	9.64209
CIT CRIK KIAA0949 STK21	Citron Rho-interacting kinase OS=Homo sapiens OX=9606 GN=CIT PE=1 SV=2 - [CTRO_HUMAN]	O14578	11113;	8.93	3	15	15	21	2.37	4	5	1.78	3	4	2027	231.286	6.56592
COL9A1	Collagen alpha-1(IX) chain OS=Homo sapiens OX=9606 GN=COL9A1 PE=4 SV=1 - [A0A2R8YG47_HUMAN]	A0A2R8YG47		8.93	1	1	1	1	8.93	1	1				112	11.0236	7.07861
DKFZp434M0813	cDNA FLJ35555 fis, clone SPLEN2004773, highly similar to GLUTAMINE SYNTHETASE OS=Homo sapiens OX=9606 GN=DKFZp434M0813 PE=2 SV=1 - [Q9NSP3_HUMAN]	Q9NSP3		8.93	3	1	1	2	8.93	1	2				112	12.6292	7.09326
TM4SF1	Transmembrane 4 L6 family member 1 OS=Homo sapiens OX=9606 GN=TM4SF1 PE=1 SV=1 - [F8WF27_HUMAN]	F8WF27		8.91	4	1	1	1							101	10.9813	7.57666
ZCCHC17	Nucleolar protein of 40 kDa OS=Homo sapiens OX=9606 GN=ZCCHC17 PE=1 SV=1 - [A0A087WXU5_HUMAN]	A0A087WXU5	51538;	8.9	6	1	1	1							146	16.5123	8.32373
IDH1	IDP (Fragment) OS=Homo sapiens OX=9606 GN=IDH1 PE=2 SV=1 - [Q0QER2_HUMAN]	Q0QER2		8.89	9	2	3	4				6.47	2	3	371	41.8059	6.62451
SNRPN	Small nuclear ribonucleoprotein-associated protein N (Fragment) OS=Homo sapiens OX=9606 GN=SNRPN PE=1 SV=1 - [J3QLE5_HUMAN]	J3QLE5		8.88	10	1	1	1							169	17.5353	9.99365
CEP192	Centrosomal protein of 192 kDa (Fragment) OS=Homo sapiens OX=9606 GN=CEP192 PE=1 SV=1 - [H0Y9P3_HUMAN]	H0Y9P3		8.85	1	1	1	1							407	45.2575	4.53857
DDX56	Probable ATP-dependent RNA helicase DDX56 (Fragment) OS=Homo sapiens OX=9606 GN=DDX56 PE=1 SV=1 - [H7C3E9_HUMAN]	H7C3E9		8.84	6	3	3	4	6.06	2	2				396	44.1292	7.45947
POF1B	Protein POF1B OS=Homo sapiens OX=9606 GN=POF1B PE=1 SV=3 - [POF1B_HUMAN]	Q8WVV4	79983;	8.83	1	5	5	9	6.96	4	4	3.57	2	5	589	68.0224	6.31592
RFC4	Replication factor C subunit 4 OS=Homo sapiens OX=9606 GN=RFC4 PE=1 SV=2 - [RFC4_HUMAN]	P35249	5984;	8.82	6	3	3	6	6.34	2	2	2.48	1	1	363	39.6569	8.01611
TNPO1 KPNB2 MIP1 TRN	Transportin-1 OS=Homo sapiens OX=9606 GN=TNPO1 PE=1 SV=2 - [TNPO1_HUMAN]	Q92973	3842;	8.8	4	4	6	14	3.01	2	2	5.35	4	9	898	102.289	4.98291
GANAB G2AN KIAA0088	Neutral alpha-glucosidase AB OS=Homo sapiens OX=9606 GN=GANAB PE=1 SV=3 - [GANAB_HUMAN]	Q14697	23193;	8.79	10	7	7	19	4.77	3	4	8.79	7	10	944	106.807	6.13818
POLR2H	DNA-directed RNA polymerases I, II, and III subunit RPABC3 (Fragment) OS=Homo sapiens OX=9606 GN=POLR2H PE=1 SV=8 - [C9JLU1_HUMAN]	C9JLU1		8.78	2	1	1	1				8.78	1	1	148	16.9143	4.67822
PIP4K2C	Phosphatidylinositol 5-phosphate 4-kinase type-2 gamma (Fragment) OS=Homo sapiens OX=9606 GN=PIP4K2C PE=1 SV=1 - [F8VNT5_HUMAN]	F8VNT5		8.75	4	1	1	1							160	17.941	8.42627
JAK1	Tyrosine-protein kinase OS=Homo sapiens OX=9606 GN=JAK1 PE=1 SV=1 - [A0A5F9ZHN8_HUMAN]	A0A5F9ZHN8		8.74	15	8	8	10	2.34	2	2	1.89	2	2	1110	127.803	7.13721
ERLIN1	Erlin-1 (Fragment) OS=Homo sapiens OX=9606 GN=ERLIN1 PE=1 SV=1 - [B0QZ43_HUMAN]	B0QZ43		8.73	6	2	2	4	4.36	1	1	8.73	2	2	275	31.0574	7.95752
OXSR1 KIAA1101 OSR1	Serine/threonine-protein kinase OSR1 OS=Homo sapiens OX=9606 GN=OXSR1 PE=1 SV=1 - [OXSR1_HUMAN]	O95747	9943;	8.73	2	4	4	10	7.02	3	4	6.07	3	3	527	57.9861	6.43018
TRAPPC4	Trafficking protein particle complex subunit OS=Homo sapiens OX=9606 GN=TRAPPC4 PE=1 SV=1 - [E9PKS9_HUMAN]	E9PKS9	51399;	8.73	4	1	1	1	8.73	1	1				126	14.1415	6.11279
AP2A1 ADTAA CLAPA1	AP-2 complex subunit alpha-1 OS=Homo sapiens OX=9606 GN=AP2A1 PE=1 SV=3 - [AP2A1_HUMAN]	O95782	160;	8.7	11	6	8	15	6.24	6	8	5.12	5	5	977	107.478	7.03467
CDC37	Hsp90 chaperone protein kinase-targeting subunit (Fragment) OS=Homo sapiens OX=9606 GN=CDC37 PE=1 SV=1 - [K7EQA9_HUMAN]	K7EQA9		8.7	7	2	2	3	3.91	1	1	3.91	1	1	230	27.4175	5.18604
H2A/k	Histone H2A OS=Homo sapiens OX=9606 GN=H2A/k PE=3 SV=1 - [Q92646_HUMAN]	Q92646		8.7	1	1	1	1	8.7	1	1				115	12.6462	10.9019
TMEM97	Sigma intracellular receptor 2 OS=Homo sapiens OX=9606 GN=TMEM97 PE=1 SV=1 - [J3KT68_HUMAN]	J3KT68		8.7	3	1	1	2	8.7	1	1	8.7	1	1	92	10.9688	7.97217
DKFZp686O2462	Uncharacterized protein DKFZp686O2462 (Fragment) OS=Homo sapiens OX=9606 GN=DKFZp686O2462 PE=3 SV=1 - [Q5HYM2_HUMAN]	Q5HYM2		8.63	3	5	5	10	3.19	2	2	4.95	3	4	626	71.9998	5.36377
PSMA3 HC8 PSC8	Proteasome subunit alpha type-3 OS=Homo sapiens OX=9606 GN=PSMA3 PE=1 SV=2 - [PSA3_HUMAN]	P25788	5684;	8.63	3	2	2	3	4.71	1	1	8.63	2	2	255	28.4151	5.32568
EIF1AX	Eukaryotic translation initiation factor 4C OS=Homo sapiens OX=9606 GN=EIF1AX PE=1 SV=1 - [X6RAC9_HUMAN]	X6RAC9		8.62	4	1	1	3	8.62	1	3				116	13.2236	4.83057
ABLIM3	Actin-binding LIM protein 3 OS=Homo sapiens OX=9606 GN=ABLIM3 PE=1 SV=1 - [D6RHE7_HUMAN]	D6RHE7		8.61	3	1	1	1							151	16.8958	7.91357
COPB2	Coatomer subunit beta' OS=Homo sapiens OX=9606 GN=COPB2 PE=1 SV=2 - [COPB2_HUMAN]	P35606	9276;	8.61	8	6	6	10	5.63	4	5	2.21	2	2	906	102.422	5.2749
DECR1	2,4-dienoyl-CoA reductase, mitochondrial (Fragment) OS=Homo sapiens OX=9606 GN=DECR1 PE=1 SV=1 - [E5RJD2_HUMAN]	E5RJD2		8.61	5	1	1	4	8.61	1	2	8.61	1	1	151	15.8883	8.85107
SNRNP200 ASCC3L1 HELIC2 KIAA0788	U5 small nuclear ribonucleoprotein 200 kDa helicase OS=Homo sapiens OX=9606 GN=SNRNP200 PE=1 SV=2 - [U520_HUMAN]	O75643	23020;	8.61	10	14	14	28	2.01	3	3	3	5	7	2136	244.353	6.06201
LOC102724159	Uncharacterized protein OS=Homo sapiens OX=9606 GN=LOC102724159 PE=1 SV=1 - [A0A0B4J2E5_HUMAN]	A0A0B4J2E5		8.6	4	6	6	10	4.35	3	3	1.74	1	1	919	102.386	6.20166
MAPK6 ERK3 PRKM6	Mitogen-activated protein kinase 6 OS=Homo sapiens OX=9606 GN=MAPK6 PE=1 SV=1 - [MK06_HUMAN]	Q16659	5597;	8.6	1	5	5	10				4.85	3	4	721	82.6287	5.03369
RBFOX2	RNA-binding protein fox-1 homolog 2 (Fragment) OS=Homo sapiens OX=9606 GN=RBFOX2 PE=1 SV=1 - [B0QYY6_HUMAN]	B0QYY6		8.59	34	1	1	1							128	13.9867	5.36377
ITGB1 FNRB MDF2 MSK12	Integrin beta-1 OS=Homo sapiens OX=9606 GN=ITGB1 PE=1 SV=2 - [ITB1_HUMAN]	P05556	3688;	8.52	2	6	6	10	2.01	1	1	4.01	3	4	798	88.357	5.38916
PGRMC2 DG6 PMBP	Membrane-associated progesterone receptor component 2 OS=Homo sapiens OX=9606 GN=PGRMC2 PE=1 SV=1 - [PGRC2_HUMAN]	O15173	10424;	8.52	1	1	1	3				8.52	1	1	223	23.8037	4.88135
AKAP2 KIAA0920 PRKA2	A-kinase anchor protein 2 OS=Homo sapiens OX=9606 GN=AKAP2 PE=1 SV=3 - [AKAP2_HUMAN]	Q9Y2D5	445815;	8.5	5	5	5	6	2.21	1	1	2.33	2	2	859	94.6028	5.10986
PRKAR2A	cAMP-dependent protein kinase type II-alpha regulatory subunit (Fragment) OS=Homo sapiens OX=9606 GN=PRKAR2A PE=1 SV=1 - [H7C1L0_HUMAN]	H7C1L0		8.5	4	1	1	1	8.5	1	1				200	22.9687	6.55127
PRSS3	PRSS3 protein OS=Homo sapiens OX=9606 GN=PRSS3 PE=2 SV=1 - [A1A508_HUMAN]	A1A508		8.5	8	1	2	4	5.26	1	1	8.5	2	2	247	26.4701	7.21045
RIOK1 RIO1	Serine/threonine-protein kinase RIO1 OS=Homo sapiens OX=9606 GN=RIOK1 PE=1 SV=2 - [RIOK1_HUMAN]	Q9BRS2	83732;	8.45	2	4	4	6				3.87	2	3	568	65.5417	6.18896
TSPOAP1	Peripheral-type benzodiazepine receptor-associated protein 1 (Fragment) OS=Homo sapiens OX=9606 GN=TSPOAP1 PE=4 SV=1 - [J3KSY4_HUMAN]	J3KSY4		8.45	14	1	1	1				8.45	1	1	296	31.5603	4.80518
PSMD14	26S proteasome regulatory subunit RPN11 (Fragment) OS=Homo sapiens OX=9606 GN=PSMD14 PE=4 SV=1 - [Q4ZG77_HUMAN]	Q4ZG77		8.44	2	1	1	3	8.44	1	1	8.44	1	1	154	16.5213	5.23682
CAMK2D hCG_22679	Calcium/calmodulin-dependent protein kinase OS=Homo sapiens OX=9606 GN=CAMK2D PE=1 SV=1 - [D6R938_HUMAN]	D6R938	817;	8.43	9	3	3	5	5.82	2	2	2.61	1	1	498	56.2625	7.25439
THOC1	THO complex subunit 1 (Fragment) OS=Homo sapiens OX=9606 GN=THOC1 PE=1 SV=1 - [R4GN58_HUMAN]	R4GN58		8.42	4	1	1	1	8.42	1	1				95	11.2585	5.5415
PSMB3	Proteasome chain 13 OS=Homo sapiens OX=9606 GN=PSMB3 PE=1 SV=1 - [A0A087WXQ8_HUMAN]	A0A087WXQ8		8.41	4	1	1	1				8.41	1	1	107	12.0743	9.84717
CORO7	Coronin-7 (Fragment) OS=Homo sapiens OX=9606 GN=CORO7 PE=4 SV=1 - [I3L351_HUMAN]	I3L351		8.4	7	1	1	1	8.4	1	1				119	13.1888	5.03369
HTRA2	Mitochondrial serine protease (Fragment) OS=Homo sapiens OX=9606 GN=HTRA2 PE=4 SV=1 - [B2BKJ3_HUMAN]	B2BKJ3		8.39	3	1	1	1				8.39	1	1	143	14.987	10.9751
CDC123	Cell division cycle protein 123 homolog (Fragment) OS=Homo sapiens OX=9606 GN=CDC123 PE=1 SV=1 - [H7BZW7_HUMAN]	H7BZW7		8.33	2	1	1	1							144	17.4094	4.729
GALK1	Galactokinase (Fragment) OS=Homo sapiens OX=9606 GN=GALK1 PE=3 SV=1 - [Q71UH7_HUMAN]	Q71UH7		8.33	4	2	2	6	4.92	1	1	4.92	1	2	264	28.4786	5.30029
TIA1	Nucleolysin TIA-1 isoform p40 OS=Homo sapiens OX=9606 GN=TIA1 PE=1 SV=1 - [E5RGV5_HUMAN]	E5RGV5		8.33	5	1	1	1							144	15.8107	7.00537
HSP90AB4P	Putative heat shock protein HSP 90-beta 4 OS=Homo sapiens OX=9606 GN=HSP90AB4P PE=5 SV=1 - [H90B4_HUMAN]	Q58FF6		8.32	1	1	4	19	6.53	3	5	8.32	4	10	505	58.2276	4.729
FAM98B	Protein FAM98B OS=Homo sapiens OX=9606 GN=FAM98B PE=1 SV=2 - [FA98B_HUMAN]	Q52LJ0	283742;	8.31	1	2	3	10	3	1	1	5.77	2	4	433	45.5187	8.68994
IVNS1ABP ARA3 FLARA3 KIAA0850 KLHL39 NS1 NS1BP HSPC068	Influenza virus NS1A-binding protein OS=Homo sapiens OX=9606 GN=IVNS1ABP PE=1 SV=3 - [NS1BP_HUMAN]	Q9Y6Y0	10625;	8.26	6	4	4	7	2.02	1	1	3.27	2	3	642	71.6829	5.52881
FLJ00144	FLJ00144 protein (Fragment) OS=Homo sapiens OX=9606 GN=FLJ00144 PE=2 SV=1 - [Q8TEP9_HUMAN]	Q8TEP9		8.24	3	2	2	3				4.31	1	1	255	28.4372	6.17627
GSDMA	Gasdermin-A (Fragment) OS=Homo sapiens OX=9606 GN=GSDMA PE=1 SV=8 - [J3KRG2_HUMAN]	J3KRG2		8.23	2	1	1	1				8.23	1	1	158	17.7801	6.02393
MRPL50	39S ribosomal protein L50, mitochondrial OS=Homo sapiens OX=9606 GN=MRPL50 PE=1 SV=2 - [RM50_HUMAN]	Q8N5N7	54534;	8.23	1	1	1	2	8.23	1	1				158	18.3134	7.88428
MMSADHA	Methylmalonate semialdehyde dehydrogenase (Fragment) OS=Homo sapiens OX=9606 GN=MMSADHA PE=2 SV=1 - [O43573_HUMAN]	O43573		8.21	4	1	1	2							134	14.7709	9.74463
OAT	Ornithine aminotransferase, mitochondrial OS=Homo sapiens OX=9606 GN=OAT PE=1 SV=1 - [OAT_HUMAN]	P04181	4942;	8.2	2	2	2	2							439	48.5042	7.03467
TRA2A	Transformer-2 protein homolog alpha OS=Homo sapiens OX=9606 GN=TRA2A PE=1 SV=1 - [TRA2A_HUMAN]	Q13595	29896;	8.16	1	1	2	2				4.96	1	1	282	32.6691	11.2681
UMPS	OMPdecase OS=Homo sapiens OX=9606 GN=UMPS PE=2 SV=1 - [B5LY71_HUMAN]	B5LY71		8.13	10	4	4	9	4.58	2	2	6.46	3	6	480	52.2436	7.23975
SLTM MET	SAFB-like transcription modulator OS=Homo sapiens OX=9606 GN=SLTM PE=1 SV=2 - [SLTM_HUMAN]	Q9NWH9	79811;	8.12	12	6	6	9	1.84	1	1	1.84	1	1	1034	117.079	7.86963
PLAA	Phospholipase A-2-activating protein (Fragment) OS=Homo sapiens OX=9606 GN=PLAA PE=1 SV=1 - [H0YC16_HUMAN]	H0YC16		8.09	3	1	1	1							136	14.6294	6.65381
DNPEP hCG_15581	Aspartyl aminopeptidase OS=Homo sapiens OX=9606 GN=DNPEP PE=1 SV=1 - [E5RIA4_HUMAN]	E5RIA4	23549;	8.07	15	3	3	6	8.07	3	3	2.55	1	1	471	51.9657	7.41553
SSR3	Signal sequence receptor subunit gamma OS=Homo sapiens OX=9606 GN=SSR3 PE=1 SV=1 - [C9JA28_HUMAN]	C9JA28		8.05	2	1	1	2	8.05	1	1				174	20.1485	9.43701
LARP7	La ribonucleoprotein domain family member 7 (Fragment) OS=Homo sapiens OX=9606 GN=LARP7 PE=1 SV=1 - [D6RFF0_HUMAN]	D6RFF0		8.03	2	2	2	3	4.68	1	1				299	34.4273	9.78857
SPIN4	Spindlin-4 OS=Homo sapiens OX=9606 GN=SPIN4 PE=1 SV=1 - [SPIN4_HUMAN]	Q56A73	139886;	8.03	1	2	2	2				4.02	1	1	249	28.6418	7.66455
ARHGEF2 KIAA0651 LFP40	Rho guanine nucleotide exchange factor 2 OS=Homo sapiens OX=9606 GN=ARHGEF2 PE=1 SV=4 - [ARHG2_HUMAN]	Q92974	9181;	8.01	12	7	7	11	3.45	3	3	2.74	3	3	986	111.473	7.26904
CLTB	Clathrin light chain (Fragment) OS=Homo sapiens OX=9606 GN=CLTB PE=1 SV=1 - [D6RJD1_HUMAN]	D6RJD1		8	3	1	1	2							125	13.07	4.29736
RPS25	40S ribosomal protein S25 OS=Homo sapiens OX=9606 GN=RPS25 PE=1 SV=1 - [RS25_HUMAN]	P62851	6230;	8	1	1	1	2	8	1	1	8	1	1	125	13.7337	10.1108
MYBBP1A	Myb-binding protein 1A (Fragment) OS=Homo sapiens OX=9606 GN=MYBBP1A PE=1 SV=1 - [I3L1L3_HUMAN]	I3L1L3		7.99	4	8	8	14	4.63	5	5	1.76	2	3	1252	140.154	9.26123
MAP3K20	Mitogen-activated protein kinase kinase kinase 20 (Fragment) OS=Homo sapiens OX=9606 GN=MAP3K20 PE=1 SV=1 - [C9J3F7_HUMAN]	C9J3F7		7.97	3	1	1	1							138	15.7429	6.37939
DDX46 KIAA0801	Probable ATP-dependent RNA helicase DDX46 OS=Homo sapiens OX=9606 GN=DDX46 PE=1 SV=2 - [DDX46_HUMAN]	Q7L014	9879;	7.95	5	7	7	10	2.23	2	2	3.01	3	3	1031	117.29	9.29053
SLC1A5 ASCT2 M7V1 RDR RDRC	Neutral amino acid transporter B(0) OS=Homo sapiens OX=9606 GN=SLC1A5 PE=1 SV=2 - [AAAT_HUMAN]	Q15758	6510;	7.95	7	4	4	7	4.07	2	2	4.07	2	3	541	56.5623	5.47803
EVA1A	Protein eva-1 homolog A (Fragment) OS=Homo sapiens OX=9606 GN=EVA1A PE=1 SV=1 - [C9JX09_HUMAN]	C9JX09		7.92	4	1	1	1				7.92	1	1	101	11.1976	6.52197
PON2	Serum paraoxonase/arylesterase 2 OS=Homo sapiens OX=9606 GN=PON2 PE=1 SV=4 - [PON2_HUMAN]	Q15165	5445;	7.91	6	2	2	3				3.39	1	1	354	39.3563	5.60498
ATP2A2 ATP2B	Sarcoplasmic/endoplasmic reticulum calcium ATPase 2 OS=Homo sapiens OX=9606 GN=ATP2A2 PE=1 SV=1 - [AT2A2_HUMAN]	P16615	488;	7.87	9	6	6	18	5.57	4	4	5.18	4	5	1042	114.683	5.33838
SNRNP40 DKFZp434D199 WDR57 hCG_20041	U5 small nuclear ribonucleoprotein 40 kDa protein OS=Homo sapiens OX=9606 GN=SNRNP40 PE=1 SV=1 - [Q9NSS8_HUMAN]	Q9NSS8		7.87	3	1	1	1							127	14.2534	8.49951
hCG_2022736	HCG2022736, isoform CRA_a OS=Homo sapiens OX=9606 GN=hCG_2022736 PE=3 SV=1 - [D3DN77_HUMAN]	D3DN77		7.84	10	2	2	2				3.73	1	1	268	30.749	5.75732
MYO18A	Unconventional myosin-XVIIIa OS=Homo sapiens OX=9606 GN=MYO18A PE=1 SV=1 - [A0A0D9SFK2_HUMAN]	A0A0D9SFK2		7.8	8	13	13	21	0.59	1	1	2.6	5	6	2038	230.964	6.25244
NOC4L	Nucleolar complex protein 4 homolog (Fragment) OS=Homo sapiens OX=9606 GN=NOC4L PE=1 SV=1 - [F5H303_HUMAN]	F5H303		7.78	2	2	2	4	4.44	1	2	7.78	2	2	270	31.0523	9.5542
RBBP4 RBAP48	Histone-binding protein RBBP4 OS=Homo sapiens OX=9606 GN=RBBP4 PE=1 SV=3 - [RBBP4_HUMAN]	Q09028	5928;	7.76	8	1	3	4				2.82	1	1	425	47.6261	4.89404
RBBP7 RBAP46	Histone-binding protein RBBP7 OS=Homo sapiens OX=9606 GN=RBBP7 PE=1 SV=1 - [RBBP7_HUMAN]	Q16576	5931;	7.76	9	1	3	4				2.82	1	1	425	47.7902	5.04639
SFXN1	Sideroflexin-1 OS=Homo sapiens OX=9606 GN=SFXN1 PE=1 SV=4 - [SFXN1_HUMAN]	Q9H9B4	94081;	7.76	5	2	2	4	4.04	1	1	7.76	2	2	322	35.5963	9.0708
BLOC1S2 BLOS2 CEAP	Biogenesis of lysosome-related organelles complex 1 subunit 2 OS=Homo sapiens OX=9606 GN=BLOC1S2 PE=1 SV=1 - [BL1S2_HUMAN]	Q6QNY1	282991;	7.75	1	1	1	1							142	15.9511	4.85596
DHFR	Dihydrofolate reductase OS=Homo sapiens OX=9606 GN=DHFR PE=1 SV=1 - [B4DM58_HUMAN]	B4DM58	1719;	7.75	3	1	1	1				7.75	1	1	129	14.4906	9.71533
SRI	Sorcin OS=Homo sapiens OX=9606 GN=SRI PE=1 SV=1 - [C9J0K6_HUMAN]	C9J0K6	6717;	7.74	3	1	1	1							155	17.5935	5.60498
RPL34	60S ribosomal protein L34 OS=Homo sapiens OX=9606 GN=RPL34 PE=1 SV=3 - [RL34_HUMAN]	P49207	6164;	7.69	1	1	1	1				7.69	1	1	117	13.2845	11.4731
TIMP1	Metalloproteinase inhibitor 1 OS=Homo sapiens OX=9606 GN=TIMP1 PE=1 SV=1 - [Q5H9A7_HUMAN]	Q5H9A7		7.69	4	1	1	1				7.69	1	1	143	16.0468	8.07471
FDPS hCG_1997329	Farnesyl diphosphate synthase (Farnesyl pyrophosphate synthetase, dimethylallyltranstransferase, geranyltranstransferase), isoform CRA_a OS=Homo sapiens OX=9606 GN=FDPS PE=1 SV=1 - [A0A087X090_HUMAN]	A0A087X090	2224;	7.66	3	2	2	2	3.63	1	1	4.03	1	1	248	28.5757	5.77002
NAGK	GlcNAc kinase OS=Homo sapiens OX=9606 GN=NAGK PE=1 SV=2 - [H7C3G9_HUMAN]	H7C3G9		7.65	6	2	2	6	3.82	1	4	3.82	1	1	340	36.8646	6.23975
MGC11257 hCG_1747713	Uncharacterized protein (Fragment) OS=Homo sapiens OX=9606 GN=MGC11257 PE=4 SV=1 - [A0A024R836_HUMAN]	A0A024R836		7.64	5	1	1	3	7.64	1	1				157	18.4998	9.23193
NCCRP1 FBXO50	F-box only protein 50 OS=Homo sapiens OX=9606 GN=NCCRP1 PE=1 SV=1 - [FBX50_HUMAN]	Q6ZVX7	342897;	7.64	1	2	2	2	4	1	1	3.64	1	1	275	30.8279	6.62451
MDK	Midkine (Fragment) OS=Homo sapiens OX=9606 GN=MDK PE=1 SV=1 - [E9PPJ5_HUMAN]	E9PPJ5		7.63	3	1	1	1							131	14.3643	9.53955
SERPINA1	Alpha-1-antitrypsin (Fragment) OS=Homo sapiens OX=9606 GN=SERPINA1 PE=1 SV=1 - [G3V2B9_HUMAN]	G3V2B9		7.62	6	1	1	1							105	11.791	4.64014
AHNAK PM227	Neuroblast differentiation-associated protein AHNAK OS=Homo sapiens OX=9606 GN=AHNAK PE=1 SV=2 - [AHNK_HUMAN]	Q09666	79026;	7.59	12	16	17	39	3.72	8	10	1.78	4	6	5890	628.699	6.15088
SUCLG1	Succinate--CoA ligase [ADP/GDP-forming] subunit alpha, mitochondrial OS=Homo sapiens OX=9606 GN=SUCLG1 PE=1 SV=1 - [A0A494C0D1_HUMAN]	A0A494C0D1		7.58	6	1	1	3							211	22.4438	9.49561
WDR43 KIAA0007 UTP5	WD repeat-containing protein 43 OS=Homo sapiens OX=9606 GN=WDR43 PE=1 SV=3 - [WDR43_HUMAN]	Q15061	23160;	7.53	4	5	5	6	1.18	1	1	1.33	1	1	677	74.8434	5.56689
ZCCHC10 hCG_1639963	Zinc finger CCHC domain-containing protein 10 OS=Homo sapiens OX=9606 GN=ZCCHC10 PE=1 SV=1 - [B3KVL5_HUMAN]	B3KVL5	54819;	7.53	2	1	1	1							186	20.2958	7.88428
ILK ILK1 ILK2	Integrin-linked protein kinase OS=Homo sapiens OX=9606 GN=ILK PE=1 SV=2 - [ILK_HUMAN]	Q13418	3611;	7.52	3	3	3	7	5.53	2	2	4.2	2	2	452	51.3859	8.07471
PDHB PHE1B	Pyruvate dehydrogenase E1 component subunit beta, mitochondrial OS=Homo sapiens OX=9606 GN=PDHB PE=1 SV=3 - [ODPB_HUMAN]	P11177	5162;	7.52	3	2	2	2				4.46	1	1	359	39.208	6.65381
PRKRA	cDNA FLJ60590, highly similar to Interferon-inducible double strandedRNA-dependent protein kinase activator A OS=Homo sapiens OX=9606 PE=2 SV=1 - [B4DJC7_HUMAN]	B4DJC7	8575;	7.5	2	1	1	1							200	22.0562	8.08936
IGHG1	Immunoglobulin heavy constant gamma 1 (Fragment) OS=Homo sapiens OX=9606 GN=IGHG1 PE=1 SV=1 - [A0A0A0MS07_HUMAN]	A0A0A0MS07		7.46	22	1	1	1	7.46	1	1				295	31.963	8.03076
API5	Apoptosis inhibitor 5 OS=Homo sapiens OX=9606 GN=API5 PE=1 SV=1 - [G3V1C3_HUMAN]	G3V1C3		7.45	5	3	3	4							510	57.5251	6.0874
EIF2AK3 PEK PERK	Eukaryotic translation initiation factor 2-alpha kinase 3 OS=Homo sapiens OX=9606 GN=EIF2AK3 PE=1 SV=3 - [E2AK3_HUMAN]	Q9NZJ5	9451;	7.44	5	7	7	16	2.06	2	2	3.85	4	5	1116	125.137	5.42725
CENPV	Centromere protein V OS=Homo sapiens OX=9606 GN=CENPV PE=1 SV=1 - [A0A0M3HER2_HUMAN]	A0A0M3HER2		7.43	2	1	1	1							175	18.7957	10.0522
BMS1 BMS1L KIAA0187	Ribosome biogenesis protein BMS1 homolog OS=Homo sapiens OX=9606 GN=BMS1 PE=1 SV=1 - [BMS1_HUMAN]	Q14692	9790;	7.41	1	8	8	12	0.94	1	3	0.94	1	1	1282	145.716	6.44287
COX1	Cytochrome c oxidase subunit 1 OS=Homo sapiens OX=9606 GN=COX1 PE=3 SV=1 - [A0A059QHQ8_HUMAN]	A0A059QHQ8		7.41	1	1	1	1	7.41	1	1				513	56.927	6.69775
RBX1 RNF75 ROC1	E3 ubiquitin-protein ligase RBX1 OS=Homo sapiens OX=9606 GN=RBX1 PE=1 SV=1 - [RBX1_HUMAN]	P62877	9978;	7.41	1	1	1	1							108	12.2657	6.96143
TUBAL3	Tubulin alpha chain-like 3 OS=Homo sapiens OX=9606 GN=TUBAL3 PE=1 SV=2 - [TBAL3_HUMAN]	A6NHL2	79861;	7.4	1	1	3	18	7.4	3	8	5.83	2	7	446	49.8767	6.04932
AZGP1 ZAG ZNGP1	Zinc-alpha-2-glycoprotein OS=Homo sapiens OX=9606 GN=AZGP1 PE=1 SV=2 - [ZA2G_HUMAN]	P25311	563;	7.38	2	2	2	10	7.38	2	2	7.38	2	7	298	34.2371	6.04932
SEC14L6	Putative SEC14-like protein 6 (Fragment) OS=Homo sapiens OX=9606 GN=SEC14L6 PE=1 SV=1 - [H7C077_HUMAN]	H7C077		7.38	2	1	1	2	7.38	1	1				122	13.813	7.78174
PAFAH1B3 PAFAHG	Platelet-activating factor acetylhydrolase IB subunit alpha1 OS=Homo sapiens OX=9606 GN=PAFAH1B3 PE=1 SV=1 - [PA1B3_HUMAN]	Q15102	5050;	7.36	3	2	2	4				7.36	2	3	231	25.7182	6.84424
SKP1	S-phase kinase-associated protein 1 OS=Homo sapiens OX=9606 GN=SKP1 PE=1 SV=1 - [E5RJR5_HUMAN]	E5RJR5		7.36	2	1	1	1							163	18.7083	4.70361
CFAP20DC	Protein CFAP20DC OS=Homo sapiens OX=9606 GN=CFAP20DC PE=2 SV=1 - [F5H9F7_HUMAN]	F5H9F7		7.33	3	1	1	1							191	21.5155	9.45166
PLIN2 ADFP	Perilipin-2 OS=Homo sapiens OX=9606 GN=PLIN2 PE=1 SV=2 - [PLIN2_HUMAN]	Q99541	123;	7.32	6	2	2	2	3.2	1	1				437	48.0454	6.80029
ATP6V1A ATP6A1 ATP6V1A1 VPP2	V-type proton ATPase catalytic subunit A OS=Homo sapiens OX=9606 GN=ATP6V1A PE=1 SV=2 - [VATA_HUMAN]	P38606	523;	7.29	4	3	3	4							617	68.2605	5.51611
NCKAP1 HEM2 KIAA0587 NAP1	Nck-associated protein 1 OS=Homo sapiens OX=9606 GN=NCKAP1 PE=1 SV=1 - [NCKP1_HUMAN]	Q9Y2A7	10787;	7.27	3	8	8	12				3.55	4	6	1128	128.707	6.62451
RBBP4	Histone-binding protein RBBP4 (Fragment) OS=Homo sapiens OX=9606 GN=RBBP4 PE=1 SV=1 - [H0YDK2_HUMAN]	H0YDK2		7.25	5	1	2	2							262	30.1488	5.60498
COLGALT1 GLT25D1 PSEC0241	Procollagen galactosyltransferase 1 OS=Homo sapiens OX=9606 GN=COLGALT1 PE=1 SV=1 - [GT251_HUMAN]	Q8NBJ5	79709;	7.23	6	4	4	6	3.7	2	2	1.77	1	1	622	71.5905	7.31299
PDXK	Pyridoxal kinase (Fragment) OS=Homo sapiens OX=9606 GN=PDXK PE=2 SV=1 - [G1UI32_HUMAN]	G1UI32		7.23	3	1	1	1							166	18.9555	4.97021
TALDO1	Transaldolase OS=Homo sapiens OX=9606 GN=TALDO1 PE=1 SV=1 - [F2Z393_HUMAN]	F2Z393		7.23	3	2	2	3	3.77	1	1				318	35.3065	8.96826
TK1	Thymidine kinase OS=Homo sapiens OX=9606 GN=TK1 PE=1 SV=1 - [K7ES52_HUMAN]	K7ES52	7083;	7.22	7	1	1	5	7.22	1	1	7.22	1	2	180	19.7731	8.29443
COX1	Cytochrome c oxidase subunit 1 OS=Homo sapiens OX=9606 GN=COX1 PE=3 SV=1 - [A0A059RNW4_HUMAN]	A0A059RNW4		7.21	2	1	1	1	7.21	1	1				513	57.014	6.69775
COX1	Cytochrome c oxidase subunit 1 OS=Homo sapiens OX=9606 GN=COX1 PE=3 SV=1 - [A0A059QPG7_HUMAN]	A0A059QPG7		7.21	2	1	1	4				7.21	1	4	513	57.0048	6.80029
TOMM40 C19orf1 PEREC1 TOM40	Mitochondrial import receptor subunit TOM40 homolog OS=Homo sapiens OX=9606 GN=TOMM40 PE=1 SV=1 - [TOM40_HUMAN]	O96008	10452;	7.2	3	2	2	4	4.16	1	1	3.05	1	1	361	37.8691	7.25439
WDR26	WD repeat-containing protein 26 (Fragment) OS=Homo sapiens OX=9606 GN=WDR26 PE=1 SV=8 - [C9JCS7_HUMAN]	C9JCS7		7.2	4	1	1	2	7.2	1	1				125	14.4324	6.26514
IQGAP3	Ras GTPase-activating-like protein IQGAP3 OS=Homo sapiens OX=9606 GN=IQGAP3 PE=1 SV=1 - [F2Z2E2_HUMAN]	F2Z2E2		7.18	4	7	8	13	2.52	3	3	0.82	1	1	1588	179.372	7.66455
LRRC59 PRO1855	Leucine-rich repeat-containing protein 59 OS=Homo sapiens OX=9606 GN=LRRC59 PE=1 SV=1 - [LRC59_HUMAN]	Q96AG4	55379;	7.17	1	2	2	3				3.91	1	1	307	34.9089	9.56885
OBI1 C13orf7 RNF219	ORC ubiquitin ligase 1 OS=Homo sapiens OX=9606 GN=OBI1 PE=1 SV=1 - [OBI1_HUMAN]	Q5W0B1	79596;	7.16	1	4	4	5				1.38	1	1	726	81.0657	5.71924
TNIK	TRAF2 and NCK-interacting protein kinase (Fragment) OS=Homo sapiens OX=9606 GN=TNIK PE=1 SV=1 - [C9J338_HUMAN]	C9J338		7.14	19	2	2	2							350	40.3614	6.48096
PTPN1 PTP1B	Tyrosine-protein phosphatase non-receptor type 1 OS=Homo sapiens OX=9606 GN=PTPN1 PE=1 SV=1 - [PTN1_HUMAN]	P18031	5770;	7.13	2	3	3	3				7.13	3	3	435	49.9348	6.26514
XPO1 CRM1	Exportin-1 OS=Homo sapiens OX=9606 GN=XPO1 PE=1 SV=1 - [XPO1_HUMAN]	O14980	7514;	7.1	9	2	6	10	1.96	2	2	2.89	3	3	1071	123.306	6.06201
EMD EDMD STA	Emerin OS=Homo sapiens OX=9606 GN=EMD PE=1 SV=1 - [EMD_HUMAN]	P50402	2010;	7.09	2	2	2	4	7.09	2	2	3.94	1	1	254	28.9759	5.50342
TFG	Protein TFG OS=Homo sapiens OX=9606 GN=TFG PE=1 SV=2 - [C9JTY3_HUMAN]	C9JTY3		7.09	17	1	1	1				7.09	1	1	141	16.0385	5.38916
CTHRC1	Collagen triple helix repeat-containing protein 1 OS=Homo sapiens OX=9606 GN=CTHRC1 PE=1 SV=1 - [E5RK99_HUMAN]	E5RK99		7.08	2	1	1	1				7.08	1	1	113	12.294	5.99854
PYGL	Alpha-1,4 glucan phosphorylase OS=Homo sapiens OX=9606 GN=PYGL PE=1 SV=1 - [E9PK47_HUMAN]	E9PK47		7.08	8	4	5	9	2.93	2	3	2.44	2	2	819	94.0106	7.31299
SQSTM1 ORCA OSIL	Sequestosome-1 OS=Homo sapiens OX=9606 GN=SQSTM1 PE=1 SV=1 - [SQSTM_HUMAN]	Q13501	8878;	7.05	9	2	2	3	3.64	1	1				440	47.6569	5.22412
ADD1	Alpha-adducin (Fragment) OS=Homo sapiens OX=9606 GN=ADD1 PE=1 SV=8 - [D6RF25_HUMAN]	D6RF25		7.04	7	1	1	1							142	15.796	7.04932
PIP5K1C KIAA0589	Phosphatidylinositol 4-phosphate 5-kinase type-1 gamma OS=Homo sapiens OX=9606 GN=PIP5K1C PE=1 SV=2 - [PI51C_HUMAN]	O60331	23396;	7.04	3	4	4	5				4.19	3	4	668	73.2145	5.2876
WARS1	Tryptophanyl-tRNA synthetase (Fragment) OS=Homo sapiens OX=9606 GN=WARS1 PE=1 SV=1 - [H0YJP3_HUMAN]	H0YJP3		7.03	2	1	1	2							185	20.114	8.76318
TTF2	Transcription termination factor 2 (Fragment) OS=Homo sapiens OX=9606 GN=TTF2 PE=1 SV=1 - [X6RI15_HUMAN]	X6RI15		6.99	2	1	1	1	6.99	1	1				143	15.8474	8.45557
MRPS17	28S ribosomal protein S17, mitochondrial (Fragment) OS=Homo sapiens OX=9606 GN=MRPS17 PE=1 SV=1 - [E9PE17_HUMAN]	E9PE17		6.98	4	1	1	1	6.98	1	1				129	14.3649	9.84717
SEH1L	Nucleoporin SEH1 (Fragment) OS=Homo sapiens OX=9606 GN=SEH1L PE=1 SV=1 - [K7ENI5_HUMAN]	K7ENI5		6.96	3	1	1	2	6.96	1	1				158	17.6054	7.12256
RRM1	Ribonucleoside-diphosphate reductase (Fragment) OS=Homo sapiens OX=9606 GN=RRM1 PE=1 SV=1 - [H0YCY7_HUMAN]	H0YCY7		6.92	1	1	1	1	6.92	1	1				130	14.1131	9.01221
KPNA3 QIP2	Importin subunit alpha-4 OS=Homo sapiens OX=9606 GN=KPNA3 PE=1 SV=2 - [IMA4_HUMAN]	O00505	3839;	6.91	4	3	3	7	4.41	2	2	5.18	2	2	521	57.7748	4.94482
MRPS22 hCG_17223	28S ribosomal protein S22, mitochondrial OS=Homo sapiens OX=9606 GN=MRPS22 PE=1 SV=1 - [G5E9W7_HUMAN]	G5E9W7		6.9	9	2	2	6	3.45	1	1	3.45	1	3	319	36.7829	6.81494
CYR61	CYR61 protein OS=Homo sapiens OX=9606 GN=CYR61 PE=2 SV=1 - [Q9UID7_HUMAN]	Q9UID7		6.89	4	2	2	3				2.69	1	1	334	37.2219	8.104
PACSIN3	Protein kinase C and casein kinase substrate in neurons protein 3 OS=Homo sapiens OX=9606 GN=PACSIN3 PE=1 SV=1 - [E9PIY1_HUMAN]	E9PIY1		6.88	9	2	2	3	3.44	1	1	3.44	1	1	320	37.1904	6.90283
PRAF2	PRA1 family protein OS=Homo sapiens OX=9606 GN=PRAF2 PE=1 SV=1 - [A6NP52_HUMAN]	A6NP52		6.88	3	1	1	1				6.88	1	1	160	17.1771	8.83643
FIBP	Acidic fibroblast growth factor intracellular-binding protein OS=Homo sapiens OX=9606 GN=FIBP PE=1 SV=1 - [E9PJW6_HUMAN]	E9PJW6		6.85	6	1	1	1				6.85	1	1	146	16.5997	7.91357
MLEC	Malectin (Fragment) OS=Homo sapiens OX=9606 GN=MLEC PE=1 SV=1 - [F5H1S8_HUMAN]	F5H1S8		6.85	4	1	1	2				6.85	1	1	146	16.7186	5.56689
NKRF	NF-kappaB repressing factor (Fragment) OS=Homo sapiens OX=9606 GN=NKRF PE=2 SV=1 - [A2I829_HUMAN]	A2I829		6.84	5	3	3	5	2.5	1	1				599	67.4082	8.86572
OGDH	2-oxoglutarate dehydrogenase, mitochondrial OS=Homo sapiens OX=9606 GN=OGDH PE=1 SV=3 - [ODO1_HUMAN]	Q02218	4967;	6.84	15	6	6	9	4.59	4	5	4.69	4	4	1023	115.861	6.85889
TAF12 TAF15 TAF2J TAFII20	Transcription initiation factor TFIID subunit 12 OS=Homo sapiens OX=9606 GN=TAF12 PE=1 SV=1 - [TAF12_HUMAN]	Q16514	6883;	6.83	1	1	1	1							161	17.9132	7.98682
NUP85	Nuclear pore complex protein Nup85 (Fragment) OS=Homo sapiens OX=9606 GN=NUP85 PE=1 SV=1 - [J3QLV0_HUMAN]	J3QLV0		6.81	6	1	1	3	6.81	1	1	6.81	1	1	191	21.7298	4.83057
SRRT	Arsenite-resistance protein 2 (Fragment) OS=Homo sapiens OX=9606 GN=SRRT PE=1 SV=1 - [H7C3A1_HUMAN]	H7C3A1		6.81	4	3	3	4				6.81	3	3	499	56.698	6.30322
COMT	Catechol O-methyltransferase OS=Homo sapiens OX=9606 GN=COMT PE=2 SV=1 - [B8XPJ7_HUMAN]	B8XPJ7		6.79	4	1	1	2	6.79	1	1				221	24.4634	5.45264
LCN1P1 LCN1L1	Putative lipocalin 1-like protein 1 OS=Homo sapiens OX=9606 GN=LCN1P1 PE=5 SV=1 - [LC1L1_HUMAN]	Q5VSP4		6.79	2	1	1	2				6.79	1	1	162	17.907	4.99561
Nbla03646	Delta(24)-sterol reductase OS=Homo sapiens OX=9606 GN=Nbla03646 PE=1 SV=1 - [Q3LIE7_HUMAN]	Q3LIE7		6.79	7	3	3	6	3.04	1	1	6.79	3	3	427	49.4041	7.54736
RCC2	RCC2 protein (Fragment) OS=Homo sapiens OX=9606 GN=RCC2 PE=2 SV=1 - [A5PLK7_HUMAN]	A5PLK7		6.78	2	2	2	3							457	49.6471	8.68994
COIL CLN80	Coilin OS=Homo sapiens OX=9606 GN=COIL PE=1 SV=1 - [COIL_HUMAN]	P38432	8161;	6.77	1	3	3	3							576	62.5699	9.0708
UPP1 UP	Uridine phosphorylase 1 OS=Homo sapiens OX=9606 GN=UPP1 PE=1 SV=1 - [UPP1_HUMAN]	Q16831	7378;	6.77	5	2	2	4	6.77	2	3				310	33.9122	7.88428
NME7 hCG_37799	Nucleoside diphosphate kinase 7 OS=Homo sapiens OX=9606 GN=NME7 PE=3 SV=1 - [A0A024R8Z7_HUMAN]	A0A024R8Z7	29922;	6.76	3	2	2	3				3.53	1	1	340	38.1622	6.84424
POLD3	DNA polymerase delta subunit 3 (Fragment) OS=Homo sapiens OX=9606 GN=POLD3 PE=2 SV=1 - [Q569I8_HUMAN]	Q569I8		6.74	4	1	1	1							267	29.404	9.61279
NTMT1 C9orf32 METTL11A NRMT NRMT1 AD-003	N-terminal Xaa-Pro-Lys N-methyltransferase 1 OS=Homo sapiens OX=9606 GN=NTMT1 PE=1 SV=3 - [NTM1A_HUMAN]	Q9BV86	28989;	6.73	1	1	1	4	6.73	1	1	6.73	1	1	223	25.3708	5.51611
TMEM67	Transmembrane protein 67 isoform 3 OS=Homo sapiens OX=9606 GN=TMEM67 PE=1 SV=1 - [A0A0S2Z5T9_HUMAN]	A0A0S2Z5T9		6.72	3	1	1	1							134	14.623	6.46826
IRP1	Citrate hydro-lyase OS=Homo sapiens OX=9606 GN=IRP1 PE=2 SV=1 - [Q9HBB2_HUMAN]	Q9HBB2	48;	6.71	3	3	3	5	6.71	3	3	1.77	1	1	790	87.0336	6.55127
NUDT11 APS1 DIPP3B	Diphosphoinositol polyphosphate phosphohydrolase 3-beta OS=Homo sapiens OX=9606 GN=NUDT11 PE=1 SV=1 - [NUD11_HUMAN]	Q96G61	55190;	6.71	1	1	1	1							164	18.5473	5.98584
STMN1	Stathmin OS=Homo sapiens OX=9606 GN=STMN1 PE=2 SV=1 - [B5BU83_HUMAN]	B5BU83		6.71	7	1	1	1				6.71	1	1	149	17.32	5.97314
H1-0 H1F0 H1FV	Histone H1.0 OS=Homo sapiens OX=9606 GN=H1-0 PE=1 SV=3 - [H10_HUMAN]	P07305	3005;	6.7	1	1	1	5	6.7	1	2	6.7	1	1	194	20.8502	10.8433
KRI1	Protein KRI1 homolog (Fragment) OS=Homo sapiens OX=9606 GN=KRI1 PE=1 SV=1 - [H0YH26_HUMAN]	H0YH26		6.7	5	1	1	1							194	23.0341	4.95752
CORO2B KIAA0925	Coronin-2B OS=Homo sapiens OX=9606 GN=CORO2B PE=1 SV=4 - [COR2B_HUMAN]	Q9UQ03	10391;	6.67	2	3	3	3							480	54.9182	8.26514
MARCKSL1 MLP MRP	MARCKS-related protein OS=Homo sapiens OX=9606 GN=MARCKSL1 PE=1 SV=2 - [MRP_HUMAN]	P49006	65108;	6.67	1	1	1	1	6.67	1	1				195	19.5172	4.66553
TUBG1	Tubulin gamma-1 chain OS=Homo sapiens OX=9606 GN=TUBG1 PE=3 SV=1 - [K7EKE5_HUMAN]	K7EKE5		6.67	5	1	1	1	6.67	1	1				135	15.1633	4.51318
CCDC59	Thyroid transcription factor 1-associated protein 26 (Fragment) OS=Homo sapiens OX=9606 GN=CCDC59 PE=1 SV=1 - [F8VNY5_HUMAN]	F8VNY5		6.63	2	1	1	1							181	21.2649	9.48096
DEK	Protein DEK OS=Homo sapiens OX=9606 GN=DEK PE=1 SV=1 - [B4DFG0_HUMAN]	B4DFG0		6.63	9	2	2	6	6.63	2	2	3.75	1	1	347	39.4763	8.51416
DKFZp547A0616	Ras-related protein Rap-2 (Fragment) OS=Homo sapiens OX=9606 GN=DKFZp547A0616 PE=2 SV=1 - [Q5JQ44_HUMAN]	Q5JQ44		6.63	2	1	1	2				6.63	1	1	181	20.2811	4.80518
SPCS2	Microsomal signal peptidase 25 kDa subunit (Fragment) OS=Homo sapiens OX=9606 GN=SPCS2 PE=1 SV=1 - [H0YE04_HUMAN]	H0YE04		6.63	5	1	1	3	6.63	1	3				166	18.6726	7.32764
STXBP2	Syntaxin-binding protein 2 OS=Homo sapiens OX=9606 GN=STXBP2 PE=1 SV=1 - [M0R0M7_HUMAN]	M0R0M7		6.62	7	2	2	3				2.45	1	1	408	45.844	6.03662
ESF1	ESF1 homolog OS=Homo sapiens OX=9606 GN=ESF1 PE=1 SV=1 - [A0A087WX71_HUMAN]	A0A087WX71		6.58	4	2	2	3							456	52.3397	4.38623
EIF2B1 EIF2BA	Translation initiation factor eIF-2B subunit alpha OS=Homo sapiens OX=9606 GN=EIF2B1 PE=1 SV=1 - [EI2BA_HUMAN]	Q14232	1967;	6.56	1	1	1	1	6.56	1	1				305	33.6908	7.32764
TKT	Transketolase OS=Homo sapiens OX=9606 GN=TKT PE=1 SV=1 - [A0A0B4J1R6_HUMAN]	A0A0B4J1R6	7086;	6.56	10	3	3	4	4.6	2	2				457	49.8789	7.91357
FARSA	Phenylalanine--tRNA ligase alpha subunit (Fragment) OS=Homo sapiens OX=9606 GN=FARSA PE=1 SV=8 - [K7EK06_HUMAN]	K7EK06		6.55	3	1	1	3				6.55	1	1	168	18.3773	5.59229
PLG	Plasminogen OS=Homo sapiens OX=9606 GN=PLG PE=2 SV=1 - [A0A0F7G8J1_HUMAN]	A0A0F7G8J1		6.55	1	4	6	26	4.7	4	7	4.57	4	12	809	90.5692	7.35693
APOA1	Apolipoprotein A-I OS=Homo sapiens OX=9606 GN=APOA1 PE=1 SV=1 - [F8W696_HUMAN]	F8W696		6.53	2	1	1	2	6.53	1	2				245	27.8913	6.12549
MCM4	DNA helicase (Fragment) OS=Homo sapiens OX=9606 GN=MCM4 PE=1 SV=9 - [E5RG31_HUMAN]	E5RG31		6.53	11	3	3	10	3.78	2	6	1.55	1	1	582	65.6873	6.7124
TBCB	Tubulin-folding cofactor B (Fragment) OS=Homo sapiens OX=9606 GN=TBCB PE=1 SV=8 - [K7EP07_HUMAN]	K7EP07		6.51	4	1	1	3	6.51	1	1	6.51	1	1	169	19.2394	5.33838
COPS6	COP9 signalosome complex subunit 6 (Fragment) OS=Homo sapiens OX=9606 GN=COPS6 PE=1 SV=1 - [H7C3T0_HUMAN]	H7C3T0		6.5	4	1	1	1				6.5	1	1	123	13.4909	5.64307
THRAP3 BCLAF2 TRAP150	Thyroid hormone receptor-associated protein 3 OS=Homo sapiens OX=9606 GN=THRAP3 PE=1 SV=2 - [TR150_HUMAN]	Q9Y2W1	9967;	6.49	6	6	6	11	0.94	1	1	4.5	4	6	955	108.601	10.1548
EPRS1 EPRS GLNS PARS QARS QPRS PIG32	Bifunctional glutamate/proline--tRNA ligase OS=Homo sapiens OX=9606 GN=EPRS1 PE=1 SV=5 - [SYEP_HUMAN]	P07814	2058;	6.48	7	8	8	12				3.57	5	5	1512	170.483	7.32764
VRK1	Serine/threonine-protein kinase VRK1 (Fragment) OS=Homo sapiens OX=9606 GN=VRK1 PE=1 SV=1 - [H0YJ50_HUMAN]	H0YJ50		6.47	3	1	1	1							232	26.6757	7.13721
PSPC1	Paraspeckle component 1 (Fragment) OS=Homo sapiens OX=9606 GN=PSPC1 PE=1 SV=1 - [X6RDA4_HUMAN]	X6RDA4		6.45	4	1	1	1							248	27.2572	5.45264
MAP1B hCG_37848	Microtubule-associated protein 1B, isoform CRA_b OS=Homo sapiens OX=9606 GN=MAP1B PE=4 SV=1 - [A0A024RAM4_HUMAN]	A0A024RAM4		6.44	13	12	12	21	3.24	6	6	1.01	2	2	2468	270.454	4.80518
ZYX	Zyxin (Fragment) OS=Homo sapiens OX=9606 GN=ZYX PE=1 SV=1 - [C9JJK5_HUMAN]	C9JJK5		6.43	8	1	1	1							171	19.0581	7.54736
ETHE1	Ethylmalonic encephalopathy 1 isoform 3 (Fragment) OS=Homo sapiens OX=9606 GN=ETHE1 PE=2 SV=1 - [A0A0S2Z5N8_HUMAN]	A0A0S2Z5N8	23474;	6.41	5	1	1	1							156	17.0846	7.75244
RIPOR1	Rho family-interacting cell polarization regulator 1 (Fragment) OS=Homo sapiens OX=9606 GN=RIPOR1 PE=1 SV=1 - [H3BSX9_HUMAN]	H3BSX9		6.41	4	1	1	1							156	17.7373	7.82568
LSM14A	Protein LSM14 homolog A (Fragment) OS=Homo sapiens OX=9606 GN=LSM14A PE=1 SV=1 - [A0A140TA76_HUMAN]	A0A140TA76		6.4	6	2	2	7	2.91	1	2	2.91	1	1	344	37.9957	6.43018
EPB41L2	Band 4.1-like protein 2 OS=Homo sapiens OX=9606 GN=EPB41L2 PE=1 SV=1 - [E41L2_HUMAN]	O43491	2037;	6.37	11	4	5	13	3.98	3	5	3.98	3	4	1005	112.519	5.43994
JCHAIN	Immunoglobulin J chain (Fragment) OS=Homo sapiens OX=9606 GN=JCHAIN PE=1 SV=8 - [D6RD17_HUMAN]	D6RD17		6.37	3	1	1	2							157	18.009	5.60498
RAD50	DNA repair protein RAD50 (Fragment) OS=Homo sapiens OX=9606 GN=RAD50 PE=1 SV=1 - [H7C0V2_HUMAN]	H7C0V2		6.37	4	1	1	1	6.37	1	1				157	18.1573	8.27979
EIF2S3 EIF2G	Eukaryotic translation initiation factor 2 subunit 3 OS=Homo sapiens OX=9606 GN=EIF2S3 PE=1 SV=3 - [IF2G_HUMAN]	P41091	1968;	6.36	3	2	2	2							472	51.0772	8.39697
TAB2 KIAA0733 MAP3K7IP2	TGF-beta-activated kinase 1 and MAP3K7-binding protein 2 OS=Homo sapiens OX=9606 GN=TAB2 PE=1 SV=1 - [TAB2_HUMAN]	Q9NYJ8	23118;	6.35	4	4	4	4				3.17	2	2	693	76.4466	8.54346
DCTN3	Dynactin subunit 3 OS=Homo sapiens OX=9606 GN=DCTN3 PE=1 SV=1 - [X6RA56_HUMAN]	X6RA56		6.34	6	1	1	2				6.34	1	1	142	16.0808	8.96826
IPO8	Importin-8 (Fragment) OS=Homo sapiens OX=9606 GN=IPO8 PE=1 SV=1 - [A0A087WXH2_HUMAN]	A0A087WXH2		6.34	1	1	1	1							142	16.7729	9.01221
NTPCR C1orf57	Cancer-related nucleoside-triphosphatase OS=Homo sapiens OX=9606 GN=NTPCR PE=1 SV=1 - [NTPCR_HUMAN]	Q9BSD7	84284;	6.32	2	1	1	2				6.32	1	1	190	20.7001	9.53955
PURA	PURA protein (Fragment) OS=Homo sapiens OX=9606 GN=PURA PE=2 SV=1 - [Q2NLD4_HUMAN]	Q2NLD4		6.32	5	2	2	3	3.16	1	1	3.16	1	1	285	31.9952	7.04932
CYP51A1	Lanosterol 14-alpha demethylase (Fragment) OS=Homo sapiens OX=9606 GN=CYP51A1 PE=1 SV=1 - [H7C0D0_HUMAN]	H7C0D0		6.31	4	1	1	1							222	25.6312	9.21729
GLYR1	Glyoxylate reductase 1 homolog (Fragment) OS=Homo sapiens OX=9606 GN=GLYR1 PE=1 SV=2 - [K7EMM8_HUMAN]	K7EMM8		6.3	6	2	2	2							524	57.2892	9.23193
KRR1 HRB2	KRR1 small subunit processome component homolog OS=Homo sapiens OX=9606 GN=KRR1 PE=1 SV=4 - [KRR1_HUMAN]	Q13601	11103;	6.3	1	2	2	3				3.15	1	1	381	43.6377	9.77393
PXN	Paxillin (Fragment) OS=Homo sapiens OX=9606 GN=PXN PE=1 SV=1 - [A0A1B0GV30_HUMAN]	A0A1B0GV30		6.28	8	1	1	1							207	21.4475	4.83057
SMC1A	Structural maintenance of chromosomes protein OS=Homo sapiens OX=9606 GN=SMC1A PE=1 SV=2 - [G8JLG1_HUMAN]	G8JLG1	8243;	6.28	10	6	6	9				0.91	1	1	1211	140.772	7.40088
DNM1	Dynamin-1 OS=Homo sapiens OX=9606 GN=DNM1 PE=1 SV=1 - [A0A1B0GUX5_HUMAN]	A0A1B0GUX5		6.25	15	2	2	3	3.13	1	1				320	35.2263	6.43018
FGB	Fibrinogen beta chain OS=Homo sapiens OX=9606 GN=FGB PE=1 SV=1 - [D6REL8_HUMAN]	D6REL8		6.25	4	2	2	4	3.68	1	1	6.25	2	3	272	31.1594	7.25439
HARS2	Histidine--tRNA ligase, mitochondrial OS=Homo sapiens OX=9606 GN=HARS2 PE=1 SV=1 - [A0A2R8Y4X6_HUMAN]	A0A2R8Y4X6		6.25	18	1	1	2				6.25	1	2	160	18.6103	7.66455
IGHA1	Immunoglobulin heavy constant alpha 1 OS=Homo sapiens OX=9606 GN=IGHA1 PE=1 SV=2 - [IGHA1_HUMAN]	P01876		6.23	24	2	2	2	3.4	1	1	2.83	1	1	353	37.6306	6.50732
TIMM50 TIM50 PRO1512	Mitochondrial import inner membrane translocase subunit TIM50 OS=Homo sapiens OX=9606 GN=TIMM50 PE=1 SV=2 - [TIM50_HUMAN]	Q3ZCQ8	92609;	6.23	11	2	2	3				3.12	1	1	353	39.6215	8.36768
NDUFB5	Complex I-SGDH OS=Homo sapiens OX=9606 GN=NDUFB5 PE=1 SV=1 - [E7EWP0_HUMAN]	E7EWP0		6.21	5	1	1	1							177	20.0255	7.66455
VPS28	Vacuolar protein sorting-associated protein 28 homolog (Fragment) OS=Homo sapiens OX=9606 GN=VPS28 PE=1 SV=1 - [E9PQR7_HUMAN]	E9PQR7		6.21	4	1	1	1							161	18.4574	6.21436
PKP1 hCG_17681	Plakophilin 1 (Ectodermal dysplasia/skin fragility syndrome), isoform CRA_a OS=Homo sapiens OX=9606 GN=PKP1 PE=3 SV=1 - [A0A024R952_HUMAN]	A0A024R952	5317;	6.2	3	3	3	6	3.99	2	2	4.27	2	2	726	80.4455	8.96826
LSG1	Large subunit GTPase 1 homolog OS=Homo sapiens OX=9606 GN=LSG1 PE=1 SV=1 - [F8WFC6_HUMAN]	F8WFC6		6.18	2	1	1	1				6.18	1	1	178	21.0068	8.77783
NPM3	Nucleoplasmin-3 OS=Homo sapiens OX=9606 GN=NPM3 PE=1 SV=3 - [NPM3_HUMAN]	O75607	10360;	6.18	1	1	1	1							178	19.3314	4.62744
SLC25A3	Phosphate carrier protein, mitochondrial OS=Homo sapiens OX=9606 GN=SLC25A3 PE=1 SV=1 - [F8VVM2_HUMAN]	F8VVM2		6.17	9	2	2	2				2.47	1	1	324	36.1376	9.26123
MTA2 MTA1L1 PID	Metastasis-associated protein MTA2 OS=Homo sapiens OX=9606 GN=MTA2 PE=1 SV=1 - [MTA2_HUMAN]	O94776	9219;	6.14	13	4	4	5	1.5	1	1	1.35	1	1	668	74.9757	9.65674
SDC1 SDC	Syndecan-1 OS=Homo sapiens OX=9606 GN=SDC1 PE=1 SV=3 - [SDC1_HUMAN]	P18827	6382;	6.13	1	1	1	2				6.13	1	1	310	32.4419	4.62744
HK2	Hexokinase OS=Homo sapiens OX=9606 GN=HK2 PE=1 SV=1 - [E9PB90_HUMAN]	E9PB90		6.07	7	4	4	4				1.12	1	1	889	98.9088	6.03662
ARL3 ARFL3	ADP-ribosylation factor-like protein 3 OS=Homo sapiens OX=9606 GN=ARL3 PE=1 SV=2 - [ARL3_HUMAN]	P36405	403;	6.04	1	1	1	1							182	20.4428	7.23975
BIRC2	Baculoviral IAP repeat-containing protein 2 (Fragment) OS=Homo sapiens OX=9606 GN=BIRC2 PE=1 SV=8 - [E9PIW1_HUMAN]	E9PIW1		6.04	6	1	1	1	6.04	1	1				182	20.3774	4.85596
NUDT21	Cleavage and polyadenylation specificity factor subunit 5 (Fragment) OS=Homo sapiens OX=9606 GN=NUDT21 PE=1 SV=8 - [H3BND3_HUMAN]	H3BND3		6.04	3	1	1	3	6.04	1	2	6.04	1	1	149	17.119	6.37939
DDX54	ATP-dependent RNA helicase DDX54 OS=Homo sapiens OX=9606 GN=DDX54 PE=1 SV=2 - [DDX54_HUMAN]	Q8TDD1	79039;	6.02	2	4	5	8	2.5	2	2	3.29	3	3	881	98.5342	10.0229
NARS1 NARS NRS	Asparagine--tRNA ligase, cytoplasmic OS=Homo sapiens OX=9606 GN=NARS1 PE=1 SV=1 - [SYNC_HUMAN]	O43776	4677;	6.02	8	3	3	7	2.01	1	2	1.46	1	2	548	62.9025	6.25244
FERMT3	Fermitin family homolog 3 (Fragment) OS=Homo sapiens OX=9606 GN=FERMT3 PE=1 SV=1 - [H0YFT5_HUMAN]	H0YFT5		5.98	2	1	1	1	5.98	1	1				184	20.1832	8.83643
NUBP2	Cytosolic Fe-S cluster assembly factor NUBP2 OS=Homo sapiens OX=9606 GN=NUBP2 PE=1 SV=1 - [H3BNF0_HUMAN]	H3BNF0		5.98	5	1	1	2	5.98	1	1				251	26.3645	7.97217
MYO1E	Unconventional myosin-Ie (Fragment) OS=Homo sapiens OX=9606 GN=MYO1E PE=1 SV=1 - [H0YLE5_HUMAN]	H0YLE5		5.88	2	1	1	2	5.88	1	1				187	21.605	4.99561
ECHS1 hCG_18928	Enoyl Coenzyme A hydratase, short chain, 1, mitochondrial OS=Homo sapiens OX=9606 GN=ECHS1 PE=2 SV=1 - [A0A384MDW7_HUMAN]	A0A384MDW7		5.86	2	1	1	1							290	31.3792	8.07471
P3H1	Prolyl 3-hydroxylase 1 (Fragment) OS=Homo sapiens OX=9606 GN=P3H1 PE=1 SV=1 - [H7C2W6_HUMAN]	H7C2W6		5.86	3	1	1	1							222	24.4054	8.57275
MRPL3	39S ribosomal protein L3, mitochondrial (Fragment) OS=Homo sapiens OX=9606 GN=MRPL3 PE=1 SV=1 - [D6RC14_HUMAN]	D6RC14		5.81	7	1	1	1							155	17.084	10.2866
KHDRBS3 SALP SLM2	KH domain-containing, RNA-binding, signal transduction-associated protein 3 OS=Homo sapiens OX=9606 GN=KHDRBS3 PE=1 SV=1 - [KHDR3_HUMAN]	O75525	10656;	5.78	8	1	2	4				3.18	1	2	346	38.7756	7.60596
FUBP3 FBP3	Far upstream element-binding protein 3 OS=Homo sapiens OX=9606 GN=FUBP3 PE=1 SV=2 - [FUBP3_HUMAN]	Q96I24	8939;	5.77	1	2	2	2				1.92	1	1	572	61.6022	8.38232
CYFIP1 KIAA0068	Cytoplasmic FMR1-interacting protein 1 OS=Homo sapiens OX=9606 GN=CYFIP1 PE=1 SV=1 - [CYFP1_HUMAN]	Q7L576	23191;	5.75	18	6	6	8				1.76	2	2	1253	145.089	6.90283
CPSF4	Cleavage and polyadenylation specificity factor subunit 4 OS=Homo sapiens OX=9606 GN=CPSF4 PE=1 SV=1 - [C9JEV9_HUMAN]	C9JEV9		5.69	2	1	1	1	5.69	1	1				211	23.6375	8.47021
MAGT1 IAG2 PSEC0084 UNQ628/PRO1244	Magnesium transporter protein 1 OS=Homo sapiens OX=9606 GN=MAGT1 PE=1 SV=1 - [MAGT1_HUMAN]	Q9H0U3	84061;	5.67	5	2	2	3	2.69	1	1				335	38.0114	9.62744
TRIM26	Tripartite motif-containing protein 26 (Fragment) OS=Homo sapiens OX=9606 GN=TRIM26 PE=1 SV=1 - [A0A0G2JIW2_HUMAN]	A0A0G2JIW2		5.66	5	1	1	1	5.66	1	1				159	18.3385	7.95752
PSMD7	26S proteasome non-ATPase regulatory subunit 7 OS=Homo sapiens OX=9606 GN=PSMD7 PE=1 SV=1 - [H3BNT7_HUMAN]	H3BNT7		5.65	5	1	1	1				5.65	1	1	177	20.0513	5.56689
ECH1	Delta(3,5)-Delta(2,4)-dienoyl-CoA isomerase, mitochondrial (Fragment) OS=Homo sapiens OX=9606 GN=ECH1 PE=1 SV=1 - [M0R248_HUMAN]	M0R248		5.62	2	1	1	1	5.62	1	1				267	29.231	8.00146
CDH13 CDHH	Cadherin-13 OS=Homo sapiens OX=9606 GN=CDH13 PE=1 SV=1 - [CAD13_HUMAN]	P55290	1012;	5.61	3	3	3	10	3.93	2	3	5.61	3	4	713	78.2379	4.98291
PDLIM4	PDZ and LIM domain 4 isoform 2 (Fragment) OS=Homo sapiens OX=9606 GN=PDLIM4 PE=2 SV=1 - [A0A0S2Z4P0_HUMAN]	A0A0S2Z4P0		5.61	2	1	1	1							285	30.1699	7.73779
GPI	Glucose-6-phosphate isomerase (Fragment) OS=Homo sapiens OX=9606 GN=GPI PE=1 SV=1 - [A0A0J9YXP8_HUMAN]	A0A0J9YXP8		5.6	10	1	1	1	5.6	1	1				268	30.3515	9.01221
MRPL18 hCG_34030	Mitochondrial ribosomal protein L18, isoform CRA_b OS=Homo sapiens OX=9606 GN=MRPL18 PE=1 SV=1 - [A8K9D2_HUMAN]	A8K9D2		5.59	2	1	1	1				5.59	1	1	179	20.4224	9.31982
ACAA2	3-ketoacyl-CoA thiolase, mitochondrial OS=Homo sapiens OX=9606 GN=ACAA2 PE=1 SV=1 - [A0A0B4J2A4_HUMAN]	A0A0B4J2A4		5.58	8	2	2	2	2.28	1	1	3.3	1	1	394	41.5754	7.89893
DKFZp686B08113	Uncharacterized protein DKFZp686B08113 (Fragment) OS=Homo sapiens OX=9606 GN=DKFZp686B08113 PE=4 SV=1 - [Q5HYB3_HUMAN]	Q5HYB3		5.58	3	1	1	1				5.58	1	1	233	26.5993	10.2427
EFCAB3	EF-hand calcium-binding domain-containing protein 3 (Fragment) OS=Homo sapiens OX=9606 GN=EFCAB3 PE=1 SV=1 - [E5RHB1_HUMAN]	E5RHB1		5.56	3	1	1	2				5.56	1	2	162	18.2406	8.51416
SRPR hCG_39128	Signal recognition particle receptor ('docking protein'), isoform CRA_a OS=Homo sapiens OX=9606 GN=SRPR PE=4 SV=1 - [A0A024R3M0_HUMAN]	A0A024R3M0		5.56	3	2	2	2							414	44.4178	8.19189
UFSP2 C4orf20	Ufm1-specific protease 2 OS=Homo sapiens OX=9606 GN=UFSP2 PE=1 SV=3 - [UFSP2_HUMAN]	Q9NUQ7	55325;	5.54	7	2	2	4				5.54	2	2	469	53.2272	7.00537
DKFZp667O202	Vacuolar protein sorting-associated protein 29 OS=Homo sapiens OX=9606 GN=DKFZp667O202 PE=3 SV=1 - [Q5JPE4_HUMAN]	Q5JPE4		5.52	4	1	1	1				5.52	1	1	181	20.3796	6.78564
NCAPG	Non-SMC condensin I complex, subunit G OS=Homo sapiens OX=9606 GN=NCAPG PE=2 SV=1 - [Q6NUR1_HUMAN]	Q6NUR1		5.52	3	4	4	10	2.56	2	2	2.56	2	3	1015	114.122	5.66846
PRKAR1A PKR1 PRKAR1 TSE1	cAMP-dependent protein kinase type I-alpha regulatory subunit OS=Homo sapiens OX=9606 GN=PRKAR1A PE=1 SV=1 - [KAP0_HUMAN]	P10644	5573;	5.51	3	2	2	3	2.62	1	1				381	42.955	5.35107
ACADM	Acyl-CoA dehydrogenase C-4 to C-12 straight chain isoform 4 (Fragment) OS=Homo sapiens OX=9606 GN=ACADM PE=2 SV=1 - [A0A0S2Z3A5_HUMAN]	A0A0S2Z3A5		5.48	9	1	1	1							219	23.9533	8.96826
COPS3 CSN3	COP9 signalosome complex subunit 3 OS=Homo sapiens OX=9606 GN=COPS3 PE=1 SV=3 - [CSN3_HUMAN]	Q9UNS2	8533;	5.44	8	2	2	5	2.84	1	1	5.44	2	2	423	47.842	6.65381
L2HGDH	L-2-hydroxyglutarate dehydrogenase, mitochondrial OS=Homo sapiens OX=9606 GN=L2HGDH PE=1 SV=1 - [C9JVN9_HUMAN]	C9JVN9		5.44	3	2	2	2	5.44	2	2				441	48.4439	8.646
ALDH1B1 ALDH5 ALDHX	Aldehyde dehydrogenase X, mitochondrial OS=Homo sapiens OX=9606 GN=ALDH1B1 PE=1 SV=3 - [AL1B1_HUMAN]	P30837	219;	5.42	3	2	2	2							517	57.1702	6.80029
HEL-S-83p	Epididymis secretory sperm binding protein Li 83p OS=Homo sapiens OX=9606 GN=HEL-S-83p PE=2 SV=1 - [V9HW11_HUMAN]	V9HW11		5.42	2	2	2	6	5.42	2	2				461	51.1139	8.71924
GCN1L1 hCG_27781	GCN1 general control of amino-acid synthesis 1-like 1 (Yeast), isoform CRA_b OS=Homo sapiens OX=9606 GN=GCN1L1 PE=3 SV=1 - [A0A024RBS1_HUMAN]	A0A024RBS1		5.39	4	12	12	25	2.38	5	6	2.88	6	9	2432	266.706	6.91748
AATF CHE1 DED HSPC277	Protein AATF OS=Homo sapiens OX=9606 GN=AATF PE=1 SV=1 - [AATF_HUMAN]	Q9NY61	26574;	5.36	1	2	2	4	5.36	2	2	2.14	1	1	560	63.0943	4.94482
DSC1 hCG_25474	Desmocollin 1, isoform CRA_b OS=Homo sapiens OX=9606 GN=DSC1 PE=4 SV=1 - [Q9HB00_HUMAN]	Q9HB00	1823;	5.36	2	4	4	8	2.98	2	3	3.57	3	3	840	93.776	5.52881
KARS1 KARS KIAA0070	Lysine--tRNA ligase OS=Homo sapiens OX=9606 GN=KARS1 PE=1 SV=3 - [SYK_HUMAN]	Q15046	3735;	5.36	5	3	3	6	1.84	1	1	3.18	2	3	597	68.0046	6.354
MTDH	Protein LYRIC (Fragment) OS=Homo sapiens OX=9606 GN=MTDH PE=1 SV=1 - [H0YB56_HUMAN]	H0YB56		5.36	1	1	1	1							224	24.5016	9.75928
FLG2 IFPS	Filaggrin-2 OS=Homo sapiens OX=9606 GN=FLG2 PE=1 SV=1 - [FILA2_HUMAN]	Q5D862	388698;	5.35	1	7	7	23	4.81	6	8	2.47	5	10	2391	247.928	8.30908
HSD17B4	Peroxisomal multifunctional enzyme type 2 OS=Homo sapiens OX=9606 GN=HSD17B4 PE=1 SV=1 - [A0A2R8YD50_HUMAN]	A0A2R8YD50		5.34	15	3	3	7	5.34	3	4	1.97	1	2	711	76.7897	8.51416
GPX3	Glutathione peroxidase OS=Homo sapiens OX=9606 GN=GPX3 PE=1 SV=1 - [A0A087X1J7_HUMAN]	A0A087X1J7		5.33	2	1	1	1				5.33	1	1	225	25.386	8.1333
PSIP1	PSIP1 protein (Fragment) OS=Homo sapiens OX=9606 GN=PSIP1 PE=2 SV=1 - [Q05CM9_HUMAN]	Q05CM9		5.32	2	1	1	1							263	29.6524	9.39307
SCARB2	Lysosome membrane protein 2 OS=Homo sapiens OX=9606 GN=SCARB2 PE=1 SV=1 - [A0A1W2PPX5_HUMAN]	A0A1W2PPX5		5.32	12	2	2	2				2.31	1	1	432	49.1728	5.10986
ACTL6A hCG_16476	Actin-like 6A, isoform CRA_b OS=Homo sapiens OX=9606 GN=ACTL6A PE=3 SV=1 - [D3DNS0_HUMAN]	D3DNS0		5.31	5	1	1	1							226	25.3815	6.75635
ABCF2 HUSSY-18	ATP-binding cassette sub-family F member 2 OS=Homo sapiens OX=9606 GN=ABCF2 PE=1 SV=2 - [ABCF2_HUMAN]	Q9UG63	10061;114483834;	5.3	2	3	3	3							623	71.2446	7.37158
MRPS9	MRPS9 protein (Fragment) OS=Homo sapiens OX=9606 GN=MRPS9 PE=2 SV=1 - [Q86WV4_HUMAN]	Q86WV4		5.3	2	1	1	1							302	35.1261	9.0708
PNPO	Pyridoxal 5'-phosphate synthase (Fragment) OS=Homo sapiens OX=9606 GN=PNPO PE=1 SV=1 - [A0A286YFL3_HUMAN]	A0A286YFL3		5.3	5	1	1	2				5.3	1	1	151	17.4606	7.85498
BCLAF1	BCLAF1 protein (Fragment) OS=Homo sapiens OX=9606 GN=BCLAF1 PE=2 SV=1 - [Q6DCA8_HUMAN]	Q6DCA8		5.29	9	3	3	3	3.38	2	2				680	77.9012	10.2134
SLC25A1 hCG_17246	Solute carrier family 25 (Mitochondrial carrier citrate transporter), member 1, isoform CRA_b OS=Homo sapiens OX=9606 GN=SLC25A1 PE=1 SV=1 - [B4DP62_HUMAN]	B4DP62	6576;	5.29	4	1	1	1							208	23.1952	9.62744
PHIP DCAF14 WDR11	PH-interacting protein OS=Homo sapiens OX=9606 GN=PHIP PE=1 SV=2 - [PHIP_HUMAN]	Q8WWQ0	55023;	5.27	2	7	7	13	2.36	4	5	1.37	2	2	1821	206.56	8.85107
S	Corneodesmosin OS=Homo sapiens OX=9606 GN=S PE=4 SV=1 - [Q0EFA5_HUMAN]	Q0EFA5		5.27	13	2	2	9	3.52	1	2	5.27	2	3	512	49.8655	8.1333
NOP9	Nucleolar protein 9 (Fragment) OS=Homo sapiens OX=9606 GN=NOP9 PE=1 SV=1 - [A0A3B3ISH6_HUMAN]	A0A3B3ISH6		5.26	3	2	2	2							456	49.6832	6.41748
ATP6V1C1 ATP6C ATP6D VATC	V-type proton ATPase subunit C 1 OS=Homo sapiens OX=9606 GN=ATP6V1C1 PE=1 SV=4 - [VATC1_HUMAN]	P21283	528;	5.24	5	2	2	2	3.14	1	1	2.09	1	1	382	43.914	7.45947
RIC8A	Synembryn-A (Fragment) OS=Homo sapiens OX=9606 GN=RIC8A PE=1 SV=8 - [H0YEN0_HUMAN]	H0YEN0		5.24	2	1	1	1	5.24	1	1				286	32.4693	7.85498
AGRN	Agrin OS=Homo sapiens OX=9606 GN=AGRN PE=1 SV=1 - [A0A087X208_HUMAN]	A0A087X208		5.23	7	8	8	16	1.71	3	4	3.68	6	8	1930	202.162	6.3667
SRP54	Signal recognition particle 54 kDa protein OS=Homo sapiens OX=9606 GN=SRP54 PE=1 SV=1 - [G3V4F7_HUMAN]	G3V4F7		5.23	3	2	2	2				2.27	1	1	440	48.6385	9.0415
IPO8 RANBP8	Importin-8 OS=Homo sapiens OX=9606 GN=IPO8 PE=1 SV=2 - [IPO8_HUMAN]	O15397	10526;	5.21	4	4	5	5							1037	119.861	5.16064
GTF3C5 CDABP0017	General transcription factor 3C polypeptide 5 OS=Homo sapiens OX=9606 GN=GTF3C5 PE=1 SV=2 - [TF3C5_HUMAN]	Q9Y5Q8	9328;	5.2	6	2	2	3				1.73	1	1	519	59.5331	6.90283
CD109 CPAMD7	CD109 antigen OS=Homo sapiens OX=9606 GN=CD109 PE=1 SV=2 - [CD109_HUMAN]	Q6YHK3	135228;	5.19	1	5	5	11	2.28	2	2	2.28	2	2	1445	161.587	5.84619
MRPL1	39S ribosomal protein L1, mitochondrial (Fragment) OS=Homo sapiens OX=9606 GN=MRPL1 PE=1 SV=1 - [H0Y8N7_HUMAN]	H0Y8N7		5.19	3	1	1	1							231	26.7072	8.89502
PLOD3	Multifunctional procollagen lysine hydroxylase and glycosyltransferase LH3 (Fragment) OS=Homo sapiens OX=9606 GN=PLOD3 PE=1 SV=1 - [H7C2V1_HUMAN]	H7C2V1		5.19	3	1	1	1							270	31.2197	6.03662
KPRP C1orf45	Keratinocyte proline-rich protein OS=Homo sapiens OX=9606 GN=KPRP PE=1 SV=1 - [KPRP_HUMAN]	Q5T749	448834;	5.18	1	3	3	11	1.9	1	1	5.18	3	5	579	64.0932	8.26514
APEH	Acylamino-acid-releasing enzyme (Fragment) OS=Homo sapiens OX=9606 GN=APEH PE=1 SV=1 - [C9JLK2_HUMAN]	C9JLK2		5.17	5	1	1	2				5.17	1	2	232	26.012	6.06201
NUP62	Nuclear pore glycoprotein p62 OS=Homo sapiens OX=9606 GN=NUP62 PE=1 SV=1 - [M0QXN5_HUMAN]	M0QXN5		5.16	2	2	2	2	2.24	1	1				446	45.5876	5.37646
RRAGB	Ras-related GTP-binding protein (Fragment) OS=Homo sapiens OX=9606 GN=RRAGB PE=1 SV=1 - [Q5VZM0_HUMAN]	Q5VZM0		5.15	3	1	1	1							194	22.9045	5.92236
C8B	Complement component 8 subunit beta (Fragment) OS=Homo sapiens OX=9606 GN=C8B PE=2 SV=1 - [Q05CV3_HUMAN]	Q05CV3		5.14	8	2	2	4	2.83	1	1	2.31	1	1	389	45.0071	9.01221
FERMT2	Fermitin family homolog 2 (Fragment) OS=Homo sapiens OX=9606 GN=FERMT2 PE=1 SV=1 - [A0A0U1RRM8_HUMAN]	A0A0U1RRM8		5.14	4	2	2	3							545	61.8671	5.80811
MPP6 hCG_38837	MAGUK p55 subfamily member 6 OS=Homo sapiens OX=9606 GN=MPP6 PE=1 SV=1 - [B8ZZG1_HUMAN]	B8ZZG1	51678;	5.14	4	2	2	2							428	48.7275	8.76318
EIF2B2 EIF2BB	Translation initiation factor eIF-2B subunit beta OS=Homo sapiens OX=9606 GN=EIF2B2 PE=1 SV=3 - [EI2BB_HUMAN]	P49770	8892;	5.13	2	1	1	1							351	38.9649	6.16357
TWF2	Twinfilin-2 OS=Homo sapiens OX=9606 GN=TWF2 PE=1 SV=1 - [D6RG15_HUMAN]	D6RG15		5.12	2	1	1	1							254	28.8648	6.12549
KIFC3	Kinesin-like protein KIFC3 (Fragment) OS=Homo sapiens OX=9606 GN=KIFC3 PE=1 SV=1 - [H3BUC0_HUMAN]	H3BUC0		5.1	1	1	1	2	5.1	1	2				196	20.2771	9.08545
USO1 VDP	General vesicular transport factor p115 OS=Homo sapiens OX=9606 GN=USO1 PE=1 SV=2 - [USO1_HUMAN]	O60763	8615;	5.09	1	4	4	5	1.25	1	1				962	107.828	4.90674
UBASH3B KIAA1959 STS1	Ubiquitin-associated and SH3 domain-containing protein B OS=Homo sapiens OX=9606 GN=UBASH3B PE=1 SV=2 - [UBS3B_HUMAN]	Q8TF42	84959;	5.08	3	3	3	9	2.16	1	1	3.54	2	4	649	72.6494	6.93213
PTBP3 ROD1	Polypyrimidine tract-binding protein 3 OS=Homo sapiens OX=9606 GN=PTBP3 PE=1 SV=2 - [PTBP3_HUMAN]	O95758	9991;	5.07	11	2	3	3	1.63	1	1	1.99	1	1	552	59.6521	9.0415
MTHFD1L	Formyltetrahydrofolate synthetase OS=Homo sapiens OX=9606 GN=MTHFD1L PE=1 SV=1 - [A0A087WVM4_HUMAN]	A0A087WVM4	25902;	5.04	11	4	4	7	1.1	1	1	2.52	2	2	913	99.2493	7.26904
CALCOCO2	Calcium-binding and coiled-coil domain-containing protein 2 (Fragment) OS=Homo sapiens OX=9606 GN=CALCOCO2 PE=1 SV=1 - [D6REB0_HUMAN]	D6REB0		5.02	3	1	1	1							259	30.8133	4.83057
ASAH1	Acid ceramidase (Fragment) OS=Homo sapiens OX=9606 GN=ASAH1 PE=1 SV=1 - [A0A1B0GV06_HUMAN]	A0A1B0GV06		5	16	1	1	2				5	1	2	200	22.9326	8.38232
UBA3	NEDD8-activating enzyme E1 catalytic subunit OS=Homo sapiens OX=9606 GN=UBA3 PE=1 SV=1 - [F8W8D4_HUMAN]	F8W8D4		4.98	4	2	2	4				2.61	1	1	422	47.2417	5.24951
MCTS1 MCT1	Malignant T-cell-amplified sequence 1 OS=Homo sapiens OX=9606 GN=MCTS1 PE=1 SV=1 - [MCTS1_HUMAN]	Q9ULC4	28985;	4.97	1	1	1	3				4.97	1	3	181	20.5418	8.82178
ETF1	Eukaryotic peptide chain release factor subunit 1 OS=Homo sapiens OX=9606 GN=ETF1 PE=1 SV=1 - [B7Z7P8_HUMAN]	B7Z7P8	2107;	4.96	2	2	2	2				4.96	2	2	423	47.4462	5.56689
FAM184A	Protein FAM184A (Fragment) OS=Homo sapiens OX=9606 GN=FAM184A PE=1 SV=1 - [H0Y672_HUMAN]	H0Y672		4.96	1	1	1	1							141	16.9156	5.13525
AP2B1 hCG_1992160	AP complex subunit beta OS=Homo sapiens OX=9606 GN=AP2B1 PE=3 SV=1 - [H0UID5_HUMAN]	H0UID5		4.93	22	4	4	6	1.28	1	1	1.07	1	2	934	104.157	5.33838
PCK2	Phosphoenolpyruvate carboxykinase 2 isoform 3 (Fragment) OS=Homo sapiens OX=9606 GN=PCK2 PE=2 SV=1 - [A0A0S2Z4C0_HUMAN]	A0A0S2Z4C0		4.93	5	1	1	1	4.93	1	1				203	23.4049	7.28369
CA7	Carbonic anhydrase 7 OS=Homo sapiens OX=9606 GN=CA7 PE=1 SV=1 - [CAH7_HUMAN]	P43166	766;	4.92	1	1	1	1							264	29.6396	7.41553
ABHD17A	Alpha/beta hydrolase domain-containing protein 17A OS=Homo sapiens OX=9606 GN=ABHD17A PE=1 SV=1 - [K7EQ25_HUMAN]	K7EQ25		4.89	2	1	1	1	4.89	1	1				225	24.5181	9.70068
MRE11A	MRE11 meiotic recombination 11 homolog A (S. cerevisiae) OS=Homo sapiens OX=9606 GN=MRE11A PE=2 SV=1 - [Q9BS79_HUMAN]	Q9BS79		4.85	5	1	1	2				4.85	1	2	206	23.1296	5.30029
ATP2B1 PMCA1	Plasma membrane calcium-transporting ATPase 1 OS=Homo sapiens OX=9606 GN=ATP2B1 PE=1 SV=4 - [AT2B1_HUMAN]	P20020	490;	4.84	9	4	4	9	1.48	1	1	0.9	1	2	1220	134.6	5.90967
hCG_2032701	Dolichyl-diphosphooligosaccharide--protein glycotransferase OS=Homo sapiens OX=9606 GN=hCG_2032701 PE=3 SV=1 - [A0A024R3J7_HUMAN]	A0A024R3J7		4.84	3	3	3	8	1.71	1	1	3.27	2	2	703	80.3757	7.81104
TCF20	Transcription factor 20 OS=Homo sapiens OX=9606 GN=TCF20 PE=1 SV=1 - [A9JX13_HUMAN]	A9JX13		4.8	2	1	1	1							250	27.8344	7.72314
MFAP1	Microfibrillar-associated protein 1 OS=Homo sapiens OX=9606 GN=MFAP1 PE=1 SV=2 - [MFAP1_HUMAN]	P55081	4236;	4.78	1	2	2	2	1.82	1	1				439	51.9266	4.98291
PRPF6 C20orf14	Pre-mRNA-processing factor 6 OS=Homo sapiens OX=9606 GN=PRPF6 PE=1 SV=1 - [PRP6_HUMAN]	O94906	24148;	4.78	1	4	4	5	1.06	1	1	1.17	1	1	941	106.858	8.25049
GCLM GLCLR	Glutamate--cysteine ligase regulatory subunit OS=Homo sapiens OX=9606 GN=GCLM PE=1 SV=1 - [GSH0_HUMAN]	P48507	2730;	4.74	1	1	1	1							274	30.7078	6.02393
IMMT	MICOS complex subunit MIC60 (Fragment) OS=Homo sapiens OX=9606 GN=IMMT PE=1 SV=1 - [H7C463_HUMAN]	H7C463		4.73	8	2	2	3	3.1	1	1				613	68.1333	6.06201
PARP2 hCG_40481	Poly [ADP-ribose] polymerase OS=Homo sapiens OX=9606 GN=PARP2 PE=1 SV=1 - [G3V167_HUMAN]	G3V167		4.71	4	2	2	2							531	60.1765	8.90967
PLCD3 hCG_28072	Phosphoinositide phospholipase C OS=Homo sapiens OX=9606 GN=PLCD3 PE=4 SV=1 - [D3DX63_HUMAN]	D3DX63		4.71	4	2	2	3							531	60.2031	6.27783
PFKM	PFKM protein (Fragment) OS=Homo sapiens OX=9606 GN=PFKM PE=2 SV=2 - [Q96I60_HUMAN]	Q96I60		4.69	12	3	3	6	1.61	1	1	3.08	2	2	747	81.4914	7.62061
SNF8 EAP30	Vacuolar-sorting protein SNF8 OS=Homo sapiens OX=9606 GN=SNF8 PE=1 SV=1 - [SNF8_HUMAN]	Q96H20	11267;	4.65	1	1	1	1							258	28.8461	6.65381
ESD hCG_29992	S-formylglutathione hydrolase OS=Homo sapiens OX=9606 GN=ESD PE=1 SV=2 - [U3KQT1_HUMAN]	U3KQT1		4.58	2	1	1	1							262	28.9764	7.32764
AP2A2	AP-2 complex subunit alpha-2 (Fragment) OS=Homo sapiens OX=9606 GN=AP2A2 PE=1 SV=1 - [A0A0G2JQM1_HUMAN]	A0A0G2JQM1		4.57	17	1	3	4	2.84	2	2	1.42	1	1	634	70.7741	7.18115
HEATR7B1	HEATR7B1 protein (Fragment) OS=Homo sapiens OX=9606 GN=HEATR7B1 PE=2 SV=1 - [Q8IUR1_HUMAN]	Q8IUR1		4.57	3	1	1	1							328	36.509	8.73389
COX2	Cytochrome c oxidase subunit 2 (Fragment) OS=Homo sapiens OX=9606 GN=COX2 PE=3 SV=1 - [H9E7B8_HUMAN]	H9E7B8		4.55	407	1	1	8	4.55	1	2	4.55	1	4	220	24.8368	4.729
EWSR1	RNA-binding protein EWS (Fragment) OS=Homo sapiens OX=9606 GN=EWSR1 PE=1 SV=1 - [H7BY36_HUMAN]	H7BY36		4.55	5	1	1	4	4.55	1	1	4.55	1	2	308	32.1604	9.81787
APOA4	APOA4 protein (Fragment) OS=Homo sapiens OX=9606 GN=APOA4 PE=2 SV=1 - [Q13784_HUMAN]	Q13784		4.51	1	1	1	1				4.51	1	1	244	28.1405	5.47803
RNF2	E3 ubiquitin-protein ligase RING2 (Fragment) OS=Homo sapiens OX=9606 GN=RNF2 PE=1 SV=2 - [X6RFN3_HUMAN]	X6RFN3		4.49	2	1	1	1							245	27.2603	6.34131
DNAJB11 EDJ ERJ3 HDJ9 PSEC0121 UNQ537/PRO1080	DnaJ homolog subfamily B member 11 OS=Homo sapiens OX=9606 GN=DNAJB11 PE=1 SV=1 - [DJB11_HUMAN]	Q9UBS4	51726;	4.47	1	1	1	4	4.47	1	2				358	40.4886	6.17627
SMPDL3B	Acid sphingomyelinase-like phosphodiesterase 3b (Fragment) OS=Homo sapiens OX=9606 GN=SMPDL3B PE=1 SV=1 - [Q5T0Y8_HUMAN]	Q5T0Y8		4.46	5	1	1	1	4.46	1	1				269	29.5107	4.85596
MAIP1	m-AAA protease-interacting protein 1, mitochondrial (Fragment) OS=Homo sapiens OX=9606 GN=MAIP1 PE=1 SV=1 - [H7C0V0_HUMAN]	H7C0V0		4.44	2	1	1	2				4.44	1	1	225	25.1001	9.0708
RRP9 RNU3IP2 U355K	U3 small nucleolar RNA-interacting protein 2 OS=Homo sapiens OX=9606 GN=RRP9 PE=1 SV=1 - [U3IP2_HUMAN]	O43818	9136;	4.42	1	2	2	4	2.11	1	1				475	51.8085	7.85498
GDPD3 GDE7	Lysophospholipase D GDPD3 OS=Homo sapiens OX=9606 GN=GDPD3 PE=1 SV=3 - [GDPD3_HUMAN]	Q7L5L3	79153;	4.4	1	1	1	1	4.4	1	1				318	36.5727	7.97217
C9orf88 hCG_17928	Chromosome 9 open reading frame 88, isoform CRA_a OS=Homo sapiens OX=9606 GN=C9orf88 PE=3 SV=1 - [A0A024R872_HUMAN]	A0A024R872	64855;	4.37	4	3	3	9	1.5	1	2	4.37	3	3	733	82.6309	6.15088
MCM6	DNA helicase (Fragment) OS=Homo sapiens OX=9606 GN=MCM6 PE=3 SV=1 - [Q4ZG57_HUMAN]	Q4ZG57		4.33	3	3	3	6	3.06	2	3				785	88.8903	5.60498
CDC2L2	CDC2L2 protein (Fragment) OS=Homo sapiens OX=9606 GN=CDC2L2 PE=2 SV=1 - [Q96CA8_HUMAN]	Q96CA8		4.31	14	2	2	2	2.37	1	1	1.94	1	1	464	52.3734	5.08447
SARS	Seryl-tRNA synthetase OS=Homo sapiens OX=9606 GN=SARS PE=2 SV=1 - [Q0VGA5_HUMAN]	Q0VGA5	6301;	4.31	4	2	2	2				1.57	1	1	511	58.3698	6.43018
SERPINF2	Alpha-2-antiplasmin (Fragment) OS=Homo sapiens OX=9606 GN=SERPINF2 PE=1 SV=1 - [A0A0J9YY65_HUMAN]	A0A0J9YY65		4.31	4	1	1	3				4.31	1	2	255	27.8353	6.52197
HAT1 KAT1	Histone acetyltransferase type B catalytic subunit OS=Homo sapiens OX=9606 GN=HAT1 PE=1 SV=1 - [HAT1_HUMAN]	O14929	8520;	4.3	1	1	1	1							419	49.4808	5.69385
MIS18A C21orf45 C21orf46 FASP1	Protein Mis18-alpha OS=Homo sapiens OX=9606 GN=MIS18A PE=1 SV=1 - [MS18A_HUMAN]	Q9NYP9	54069;	4.29	1	1	1	1							233	25.8465	5.19873
PKN2	Serine/threonine-protein kinase N2 (Fragment) OS=Homo sapiens OX=9606 GN=PKN2 PE=1 SV=1 - [H0Y5V5_HUMAN]	H0Y5V5		4.27	3	1	1	1				4.27	1	1	211	24.3456	8.55811
SERPINC1	Antithrombin-III OS=Homo sapiens OX=9606 GN=SERPINC1 PE=1 SV=1 - [Q8TCE1_HUMAN]	Q8TCE1		4.25	6	1	1	2	4.25	1	1	4.25	1	1	259	29.0738	8.80713
TBRG4	FAST kinase domain-containing protein 4 (Fragment) OS=Homo sapiens OX=9606 GN=TBRG4 PE=1 SV=1 - [C9IZN7_HUMAN]	C9IZN7		4.24	6	1	1	1							283	31.8679	8.98291
LZTS2	LZTS2 protein (Fragment) OS=Homo sapiens OX=9606 GN=LZTS2 PE=2 SV=2 - [Q9BRY6_HUMAN]	Q9BRY6		4.23	3	1	1	1							307	35.6435	5.49072
PTD004	Uncharacterized protein PTD004 (Fragment) OS=Homo sapiens OX=9606 GN=PTD004 PE=4 SV=1 - [Q53SQ6_HUMAN]	Q53SQ6		4.23	3	1	1	1	4.23	1	1				213	24.788	9.18799
APOBEC3C	Apolipoprotein B editing enzyme catalytic polypeptide-like 3C OS=Homo sapiens OX=9606 GN=APOBEC3C PE=2 SV=1 - [M4VP52_HUMAN]	M4VP52		4.21	3	1	1	1	4.21	1	1				190	22.781	7.88428
DLG5	Disks large homolog 5 (Fragment) OS=Homo sapiens OX=9606 GN=DLG5 PE=1 SV=1 - [R4GMQ2_HUMAN]	R4GMQ2		4.21	2	1	1	1							214	24.6153	7.1665
MTCH2	Mitochondrial carrier homolog 2 (Fragment) OS=Homo sapiens OX=9606 GN=MTCH2 PE=1 SV=8 - [E9PIE4_HUMAN]	E9PIE4		4.2	3	1	1	4	4.2	1	1				262	28.5305	7.60596
SEC61A1 SEC61A	Protein transport protein Sec61 subunit alpha isoform 1 OS=Homo sapiens OX=9606 GN=SEC61A1 PE=1 SV=2 - [S61A1_HUMAN]	P61619	29927;	4.2	13	2	2	3				4.2	2	2	476	52.2305	8.06006
YARS2 CGI-04	Tyrosine--tRNA ligase, mitochondrial OS=Homo sapiens OX=9606 GN=YARS2 PE=1 SV=2 - [SYYM_HUMAN]	Q9Y2Z4	51067;	4.19	1	1	1	1							477	53.1657	8.98291
COL1A1 hCG_29609	Collagen, type I, alpha 1, isoform CRA_a OS=Homo sapiens OX=9606 GN=COL1A1 PE=4 SV=1 - [D3DTX7_HUMAN]	D3DTX7		4.18	4	2	2	8	4.18	2	5	2.03	1	1	885	84.6883	6.23975
JMJD6 PTDSR hCG_30900	Bifunctional arginine demethylase and lysyl-hydroxylase JMJD6 OS=Homo sapiens OX=9606 GN=JMJD6 PE=1 SV=1 - [B2WTI3_HUMAN]	B2WTI3		4.18	5	1	1	1	4.18	1	1				335	39.217	9.53955
NCBP1 CBP80 NCBP	Nuclear cap-binding protein subunit 1 OS=Homo sapiens OX=9606 GN=NCBP1 PE=1 SV=1 - [NCBP1_HUMAN]	Q09161	4686;	4.18	1	3	3	3				2.91	2	2	790	91.7805	6.43018
PMVK PMKI	Phosphomevalonate kinase OS=Homo sapiens OX=9606 GN=PMVK PE=1 SV=3 - [PMVK_HUMAN]	Q15126	10654;	4.17	1	1	1	2	4.17	1	1	4.17	1	1	192	21.9812	5.73193
VASP	Vasodilator-stimulated phosphoprotein isoform 4 (Fragment) OS=Homo sapiens OX=9606 GN=VASP PE=2 SV=1 - [A0A0S2Z4I7_HUMAN]	A0A0S2Z4I7		4.17	4	1	1	3	4.17	1	1	4.17	1	1	288	31.6498	8.25049
HP1BP3	Heterochromatin protein 1-binding protein 3 OS=Homo sapiens OX=9606 GN=HP1BP3 PE=1 SV=1 - [HP1B3_HUMAN]	Q5SSJ5	50809;	4.16	5	2	2	2							553	61.1693	9.67139
ALDH18A1 GSAS P5CS PYCS	Delta-1-pyrroline-5-carboxylate synthase OS=Homo sapiens OX=9606 GN=ALDH18A1 PE=1 SV=2 - [P5CS_HUMAN]	P54886	5832;	4.15	2	3	3	6	1.38	1	1	2.77	2	3	795	87.2475	7.12256
KIF13B	Kinesin-like protein (Fragment) OS=Homo sapiens OX=9606 GN=KIF13B PE=2 SV=1 - [A0JLQ2_HUMAN]	A0JLQ2		4.15	22	2	2	2	1.99	1	1				554	61.7177	8.30908
PARD3	Partitioning defective 3 homolog OS=Homo sapiens OX=9606 GN=PARD3 PE=1 SV=1 - [F5GZI3_HUMAN]	F5GZI3		4.15	7	3	3	3	1.47	1	1				747	82.0138	8.41162
ATG3 APG3 APG3L	Ubiquitin-like-conjugating enzyme ATG3 OS=Homo sapiens OX=9606 GN=ATG3 PE=1 SV=1 - [ATG3_HUMAN]	Q9NT62	64422;	4.14	1	1	1	2							314	35.8415	4.7417
ACIN1	Apoptotic chromatin condensation inducer in the nucleus OS=Homo sapiens OX=9606 GN=ACIN1 PE=1 SV=1 - [G3V3B0_HUMAN]	G3V3B0		4.12	6	2	2	3	2.23	1	1				582	67.4545	7.59131
ARHGAP1 CDC42GAP RHOGAP1	Rho GTPase-activating protein 1 OS=Homo sapiens OX=9606 GN=ARHGAP1 PE=1 SV=1 - [RHG01_HUMAN]	Q07960	392;	4.1	1	1	1	1							439	50.4042	6.29053
PGRMC1 HPR6.6 PGRMC	Membrane-associated progesterone receptor component 1 OS=Homo sapiens OX=9606 GN=PGRMC1 PE=1 SV=3 - [PGRC1_HUMAN]	O00264	10857;	4.1	1	1	1	1							195	21.6578	4.70361
WDR18	WD repeat-containing protein 18 (Fragment) OS=Homo sapiens OX=9606 GN=WDR18 PE=1 SV=1 - [K7EML4_HUMAN]	K7EML4		4.1	5	1	1	1				4.1	1	1	268	29.2005	6.37939
FYTTD1 UIF	UAP56-interacting factor OS=Homo sapiens OX=9606 GN=FYTTD1 PE=1 SV=3 - [UIF_HUMAN]	Q96QD9	84248;	4.09	1	1	1	1				4.09	1	1	318	35.7964	11.7808
CLTA	Clathrin light chain OS=Homo sapiens OX=9606 GN=CLTA PE=1 SV=1 - [C9J8P9_HUMAN]	C9J8P9	1211;	4.08	3	1	1	3	4.08	1	1	4.08	1	1	196	21.0893	4.61475
SLC16A1	Monocarboxylate transporter 1 (Fragment) OS=Homo sapiens OX=9606 GN=SLC16A1 PE=1 SV=1 - [Q5T8R3_HUMAN]	Q5T8R3		4.05	6	1	1	2	4.05	1	1	4.05	1	1	296	31.6685	9.43701
TP53BP1	TP53-binding protein 1 OS=Homo sapiens OX=9606 GN=TP53BP1 PE=1 SV=2 - [A6NNK5_HUMAN]	A6NNK5	7158;	4.05	7	5	5	7							1927	208.89	4.66553
ABT1	Activator of basal transcription 1 OS=Homo sapiens OX=9606 GN=ABT1 PE=1 SV=1 - [ABT1_HUMAN]	Q9ULW3	29777;	4.04	1	1	1	1							272	31.06	9.87646
HM13	Minor histocompatibility antigen H13 (Fragment) OS=Homo sapiens OX=9606 GN=HM13 PE=1 SV=1 - [A0A075B6F6_HUMAN]	A0A075B6F6		4.04	5	1	1	1	4.04	1	1				272	30.1427	7.88428
XP32 C1orf68	Skin-specific protein 32 OS=Homo sapiens OX=9606 GN=XP32 PE=1 SV=1 - [XP32_HUMAN]	Q5T750	100129271;	4	1	1	1	1				4	1	1	250	26.2193	7.97217
ITIH2	Inter-alpha-trypsin inhibitor heavy chain H2 OS=Homo sapiens OX=9606 GN=ITIH2 PE=1 SV=1 - [Q5T985_HUMAN]	Q5T985		3.96	6	3	3	6	3.96	3	3	1.6	1	1	935	105.15	7.03467
ALCAM	Activated leukocyte cell adhesion molecule OS=Homo sapiens OX=9606 GN=ALCAM PE=1 SV=1 - [F5GXJ9_HUMAN]	F5GXJ9		3.95	4	2	2	3				2.07	1	2	532	59.4913	6.1001
NSMCE3 HCA4 MAGEG1 NDNL2	Non-structural maintenance of chromosomes element 3 homolog OS=Homo sapiens OX=9606 GN=NSMCE3 PE=1 SV=1 - [NSE3_HUMAN]	Q96MG7	56160;	3.95	1	1	1	1							304	34.2868	9.27588
MRPL45	39S ribosomal protein L45, mitochondrial OS=Homo sapiens OX=9606 GN=MRPL45 PE=1 SV=1 - [A0A087WU62_HUMAN]	A0A087WU62	84311;	3.91	5	1	1	3				3.91	1	2	256	29.3292	8.90967
PLXNB2	PLXNB2 protein (Fragment) OS=Homo sapiens OX=9606 GN=PLXNB2 PE=2 SV=1 - [Q2TBE4_HUMAN]	Q2TBE4		3.91	3	1	1	1							281	32.4335	6.02393
ECM1	Extracellular matrix protein 1 OS=Homo sapiens OX=9606 GN=ECM1 PE=1 SV=2 - [ECM1_HUMAN]	Q16610	1893;	3.89	1	2	2	4	2.41	1	2	3.89	2	2	540	60.6353	6.7124
FAR1	Fatty acyl-CoA reductase (Fragment) OS=Homo sapiens OX=9606 GN=FAR1 PE=1 SV=1 - [E9PNW8_HUMAN]	E9PNW8		3.88	4	1	1	1				3.88	1	1	335	37.4577	6.91748
LORICRIN LOR LRN	Loricrin OS=Homo sapiens OX=9606 GN=LORICRIN PE=1 SV=2 - [LORI_HUMAN]	P23490	4014;	3.85	3	1	1	2				3.85	1	1	312	25.7445	8.08936
TSG101 hCG_1991499	Tumor susceptibility gene 101, isoform CRA_a OS=Homo sapiens OX=9606 GN=TSG101 PE=4 SV=1 - [D3DQY6_HUMAN]	D3DQY6		3.85	3	1	1	1	3.85	1	1				260	29.0017	5.19873
UGDH	UDP-glucose 6-dehydrogenase OS=Homo sapiens OX=9606 GN=UGDH PE=1 SV=1 - [UGDH_HUMAN]	O60701	7358;	3.85	9	2	2	2				3.85	2	2	494	54.9893	7.12256
HYOU1	Hypoxia up-regulated protein 1 (Fragment) OS=Homo sapiens OX=9606 GN=HYOU1 PE=1 SV=1 - [E9PJ21_HUMAN]	E9PJ21		3.81	14	2	2	4	1.83	1	1	3.81	2	2	656	72.9315	5.57959
PSMB4 PROS26	Proteasome subunit beta type-4 OS=Homo sapiens OX=9606 GN=PSMB4 PE=1 SV=4 - [PSB4_HUMAN]	P28070	5692;	3.79	1	1	1	1	3.79	1	1				264	29.1855	5.97314
BAZ1B WBSC10 WBSCR10 WBSCR9 WSTF	Tyrosine-protein kinase BAZ1B OS=Homo sapiens OX=9606 GN=BAZ1B PE=1 SV=2 - [BAZ1B_HUMAN]	Q9UIG0	9031;	3.78	1	4	4	5	0.81	1	1				1483	170.796	8.48486
COPG1 COPG	Coatomer subunit gamma-1 OS=Homo sapiens OX=9606 GN=COPG1 PE=1 SV=1 - [COPG1_HUMAN]	Q9Y678	22820;	3.78	2	3	3	3	1.14	1	1				874	97.6555	5.46533
C9 hCG_37544	Complement component C9 OS=Homo sapiens OX=9606 GN=C9 PE=3 SV=1 - [A0A024R035_HUMAN]	A0A024R035		3.76	2	2	2	4	3.76	2	2	2.15	1	1	559	63.1627	5.51611
NEBL	Nebulette (Fragment) OS=Homo sapiens OX=9606 GN=NEBL PE=4 SV=1 - [A0A6Q8PF21_HUMAN]	A0A6Q8PF21		3.76	1	1	1	2							213	24.2555	9.49561
DKFZp761D0223	Uncharacterized protein DKFZp761D0223 (Fragment) OS=Homo sapiens OX=9606 GN=DKFZp761D0223 PE=2 SV=1 - [Q9NSR4_HUMAN]	Q9NSR4		3.72	3	1	1	1							242	27.5844	4.58936
RELA	RELA protein OS=Homo sapiens OX=9606 GN=RELA PE=1 SV=1 - [Q2TAM5_HUMAN]	Q2TAM5		3.71	5	1	1	1							377	42.8416	8.36768
KIRREL1 KIRREL NEPH1	Kin of IRRE-like protein 1 OS=Homo sapiens OX=9606 GN=KIRREL1 PE=1 SV=2 - [KIRR1_HUMAN]	Q96J84	55243;	3.7	4	2	2	2							757	83.4838	5.73193
RRM2B	Ribonucleoside-diphosphate reductase subunit M2 B OS=Homo sapiens OX=9606 GN=RRM2B PE=1 SV=1 - [A0A0C4DGZ6_HUMAN]	A0A0C4DGZ6		3.7	4	1	1	1							297	34.4664	5.05908
USP15 KIAA0529	Ubiquitin carboxyl-terminal hydrolase 15 OS=Homo sapiens OX=9606 GN=USP15 PE=1 SV=3 - [UBP15_HUMAN]	Q9Y4E8	9958;	3.67	6	3	3	3				2.45	2	2	981	112.348	5.22412
MARK2 hCG_21366	MAP/microtubule affinity-regulating kinase 2, isoform CRA_a OS=Homo sapiens OX=9606 GN=MARK2 PE=4 SV=1 - [A0A024R555_HUMAN]	A0A024R555		3.63	23	2	2	2	1.63	1	1				551	61.6087	9.51025
SCD FADS5 SCD1 SCDOS	Acyl-CoA desaturase OS=Homo sapiens OX=9606 GN=SCD PE=1 SV=2 - [ACOD_HUMAN]	O00767	6319;	3.62	2	1	1	1							359	41.4961	8.99756
SBDS	Ribosome maturation protein SBDS OS=Homo sapiens OX=9606 GN=SBDS PE=1 SV=1 - [A0A087X020_HUMAN]	A0A087X020		3.6	2	1	1	1				3.6	1	1	250	28.8463	8.74854
GC	Vitamin D-binding protein OS=Homo sapiens OX=9606 GN=GC PE=1 SV=2 - [VTDB_HUMAN]	P02774	2638;	3.59	3	1	1	3	3.59	1	1				474	52.8829	5.45264
WDR5 BIG3	WD repeat-containing protein 5 OS=Homo sapiens OX=9606 GN=WDR5 PE=1 SV=1 - [WDR5_HUMAN]	P61964	11091;	3.59	1	1	1	1							334	36.5655	8.26514
DKFZp686A1525	Dynein light intermediate chain (Fragment) OS=Homo sapiens OX=9606 GN=DKFZp686A1525 PE=2 SV=1 - [Q6MZE7_HUMAN]	Q6MZE7		3.58	2	1	1	1	3.58	1	1				335	37.8304	5.43994
SH2D3C	SH2 domain-containing protein 3C (Fragment) OS=Homo sapiens OX=9606 GN=SH2D3C PE=1 SV=1 - [Q5JU32_HUMAN]	Q5JU32		3.57	9	1	1	1	3.57	1	1				196	22.1023	8.96826
CTNNB1	Catenin beta-1 OS=Homo sapiens OX=9606 GN=CTNNB1 PE=1 SV=1 - [A0A2R8Y804_HUMAN]	A0A2R8Y804		3.56	14	1	2	5	1.85	1	1	1.85	1	1	702	77.1576	6.59521
HDLBP hCG_33048	High density lipoprotein binding protein (Vigilin), isoform CRA_a OS=Homo sapiens OX=9606 GN=HDLBP PE=1 SV=1 - [A0A024R4E5_HUMAN]	A0A024R4E5	3069;	3.55	25	4	4	5				2.92	3	3	1268	141.352	6.87354
DKFZp762I166	Uncharacterized protein DKFZp762I166 (Fragment) OS=Homo sapiens OX=9606 GN=DKFZp762I166 PE=2 SV=1 - [Q9NSK3_HUMAN]	Q9NSK3		3.53	2	1	1	1							283	31.4167	5.14795
AIFM2 AMID PRG3	Ferroptosis suppressor protein 1 OS=Homo sapiens OX=9606 GN=AIFM2 PE=1 SV=1 - [FSP1_HUMAN]	Q9BRQ8	84883;	3.49	1	1	1	2	3.49	1	2				373	40.5013	9.11475
FAM111A	Protein FAM111A (Fragment) OS=Homo sapiens OX=9606 GN=FAM111A PE=4 SV=1 - [A0A6Q8PF34_HUMAN]	A0A6Q8PF34		3.47	2	1	1	1							317	36.6466	9.36377
RBM15	RNA-binding protein 15 OS=Homo sapiens OX=9606 GN=RBM15 PE=1 SV=2 - [A0A494C001_HUMAN]	A0A494C001		3.46	5	2	2	2							896	97.9552	10.0522
PIP4K2A PI5P4KA PIP5K2 PIP5K2A	Phosphatidylinositol 5-phosphate 4-kinase type-2 alpha OS=Homo sapiens OX=9606 GN=PIP4K2A PE=1 SV=2 - [PI42A_HUMAN]	P48426	5305;	3.45	1	1	1	1							406	46.1955	6.99072
RPF1 BXDC5	Ribosome production factor 1 OS=Homo sapiens OX=9606 GN=RPF1 PE=1 SV=2 - [RPF1_HUMAN]	Q9H9Y2	80135;	3.44	1	1	1	1							349	40.0861	10.0083
UBA2	SUMO-activating enzyme subunit 2 (Fragment) OS=Homo sapiens OX=9606 GN=UBA2 PE=1 SV=2 - [K7EPL2_HUMAN]	K7EPL2		3.44	5	1	1	1				3.44	1	1	262	29.3669	6.41748
IKBIP IKIP	Inhibitor of nuclear factor kappa-B kinase-interacting protein OS=Homo sapiens OX=9606 GN=IKBIP PE=1 SV=1 - [IKIP_HUMAN]	Q70UQ0	121457;	3.43	1	1	1	1							350	39.285	9.17334
RTN4RL2 hCG_39768	Reticulon 4 receptor-like 2, isoform CRA_a OS=Homo sapiens OX=9606 GN=RTN4RL2 PE=1 SV=1 - [G3V1D7_HUMAN]	G3V1D7		3.43	1	1	1	1							204	22.95	8.646
IRS4	Insulin receptor substrate 4 OS=Homo sapiens OX=9606 GN=IRS4 PE=1 SV=1 - [IRS4_HUMAN]	O14654	8471;	3.42	1	1	1	1							1257	133.685	8.44092
PTX3 TNFAIP5 TSG14	Pentraxin-related protein PTX3 OS=Homo sapiens OX=9606 GN=PTX3 PE=1 SV=3 - [PTX3_HUMAN]	P26022	5806;	3.41	1	1	1	1				3.41	1	1	381	41.9488	5.0083
DKFZp564H223	Uncharacterized protein DKFZp564H223 (Fragment) OS=Homo sapiens OX=9606 GN=DKFZp564H223 PE=2 SV=1 - [Q8NDD8_HUMAN]	Q8NDD8		3.39	3	1	1	1							295	34.0084	6.13818
PAK6 PAK5	Serine/threonine-protein kinase PAK 6 OS=Homo sapiens OX=9606 GN=PAK6 PE=1 SV=1 - [PAK6_HUMAN]	Q9NQU5	106821730;56924;	3.38	4	1	2	2				1.76	1	1	681	74.8216	9.5249
SF3B1 SAP155	Splicing factor 3B subunit 1 OS=Homo sapiens OX=9606 GN=SF3B1 PE=1 SV=3 - [SF3B1_HUMAN]	O75533	23451;	3.37	7	3	3	5							1304	145.738	7.09326
NOLC1 hCG_25636	NOLC1 protein OS=Homo sapiens OX=9606 GN=NOLC1 PE=2 SV=1 - [Q96J17_HUMAN]	Q96J17	9221;	3.35	4	1	1	2				3.35	1	2	418	44.1546	9.59814
CCDC88A	Girdin (Fragment) OS=Homo sapiens OX=9606 GN=CCDC88A PE=1 SV=1 - [A0A2R8YCU9_HUMAN]	A0A2R8YCU9		3.34	28	3	3	3							1108	126.561	8.45557
TRMT5 KIAA1393 TRM5	tRNA (guanine(37)-N1)-methyltransferase OS=Homo sapiens OX=9606 GN=TRMT5 PE=1 SV=2 - [TRM5_HUMAN]	Q32P41	57570;	3.34	1	1	1	1							509	58.2092	8.6167
PIGK hCG_22810	GPI-anchor transamidase OS=Homo sapiens OX=9606 GN=PIGK PE=1 SV=1 - [B1AK81_HUMAN]	B1AK81		3.32	3	1	1	1				3.32	1	1	301	34.2914	5.80811
SF3B2	Splicing factor 3B subunit 2 (Fragment) OS=Homo sapiens OX=9606 GN=SF3B2 PE=1 SV=1 - [E9PJT3_HUMAN]	E9PJT3		3.3	5	1	1	1				3.3	1	1	273	29.1163	5.65576
YTHDC1 KIAA1966 YT521	YTH domain-containing protein 1 OS=Homo sapiens OX=9606 GN=YTHDC1 PE=1 SV=3 - [YTDC1_HUMAN]	Q96MU7	91746;	3.3	3	2	2	3				1.51	1	1	727	84.6493	6.22705
GLRX3 PICOT TXNL2 HUSSY-22	Glutaredoxin-3 OS=Homo sapiens OX=9606 GN=GLRX3 PE=1 SV=2 - [GLRX3_HUMAN]	O76003	10539;	3.28	1	1	1	1							335	37.4082	5.38916
DHX30	RNA helicase OS=Homo sapiens OX=9606 GN=DHX30 PE=1 SV=1 - [H7BXY3_HUMAN]	H7BXY3	22907;	3.26	3	3	3	3							1166	130.469	8.55811
ARHGEF1	ARHGEF1 protein OS=Homo sapiens OX=9606 GN=ARHGEF1 PE=2 SV=1 - [Q49AN3_HUMAN]	Q49AN3		3.25	6	1	1	2				3.25	1	1	277	31.8152	5.73193
CAND1	Cullin-associated NEDD8-dissociated protein 1 (Fragment) OS=Homo sapiens OX=9606 GN=CAND1 PE=1 SV=1 - [A0A0C4DGH5_HUMAN]	A0A0C4DGH5		3.25	5	2	2	4	1.56	1	1	1.56	1	1	770	85.355	5.50342
FAM178A	FAM178A protein (Fragment) OS=Homo sapiens OX=9606 GN=FAM178A PE=2 SV=1 - [Q05BG6_HUMAN]	Q05BG6		3.25	4	1	1	1							338	38.3397	10.1841
PEPD	PEPD protein OS=Homo sapiens OX=9606 GN=PEPD PE=2 SV=1 - [J3K000_HUMAN]	J3K000		3.25	3	1	1	1							493	54.5469	5.99854
CALHM5 C6orf188 FAM26E	Calcium homeostasis modulator protein 5 OS=Homo sapiens OX=9606 GN=CALHM5 PE=2 SV=1 - [CAHM5_HUMAN]	Q8N5C1	254228;	3.24	1	1	1	1							309	35.1466	8.1333
ROGDI	Protein rogdi homolog (Fragment) OS=Homo sapiens OX=9606 GN=ROGDI PE=1 SV=1 - [K7EJ96_HUMAN]	K7EJ96		3.23	1	1	1	1	3.23	1	1				217	24.0921	10.6821
OR52A1 hCG_1992071	Olfactory receptor OS=Homo sapiens OX=9606 GN=OR52A1 PE=3 SV=1 - [A0A126GVH8_HUMAN]	A0A126GVH8		3.21	2	1	1	1				3.21	1	1	312	35.3087	8.5874
SLC38A1	Sodium-coupled neutral amino acid transporter 1 OS=Homo sapiens OX=9606 GN=SLC38A1 PE=1 SV=1 - [F8VX04_HUMAN]	F8VX04	81539;	3.18	1	1	1	1	3.18	1	1				503	56.1585	7.69385
ADAR	Double-stranded RNA-specific adenosine deaminase (Fragment) OS=Homo sapiens OX=9606 GN=ADAR PE=1 SV=1 - [A0A3B3ITG9_HUMAN]	A0A3B3ITG9		3.14	8	1	1	1							350	38.9434	6.65381
FNDC11 C20orf195	Fibronectin type III domain-containing protein 11 OS=Homo sapiens OX=9606 GN=FNDC11 PE=1 SV=1 - [FND11_HUMAN]	Q9BVV2	79025;	3.14	1	1	1	1							318	36.5031	8.63135
TTC27	Tetratricopeptide repeat protein 27 OS=Homo sapiens OX=9606 GN=TTC27 PE=1 SV=1 - [A0A3B3IS02_HUMAN]	A0A3B3IS02		3.14	3	1	1	1				3.14	1	1	350	40.0556	4.70361
UBLCP1	Ubiquitin-like domain-containing CTD phosphatase 1 OS=Homo sapiens OX=9606 GN=UBLCP1 PE=1 SV=2 - [UBCP1_HUMAN]	Q8WVY7	134510;	3.14	1	1	1	1				3.14	1	1	318	36.7812	6.45557
DNM1L DLP1 DRP1	Dynamin-1-like protein OS=Homo sapiens OX=9606 GN=DNM1L PE=1 SV=2 - [DNM1L_HUMAN]	O00429	10059;	3.13	6	2	2	3	1.77	1	1				736	81.8261	6.81494
UGT1A4	UDP-glucuronosyltransferase 1A4 (Fragment) OS=Homo sapiens OX=9606 GN=UGT1A4 PE=4 SV=1 - [A9UKD8_HUMAN]	A9UKD8		3.11	1	1	1	1							289	32.6567	7.97217
WDR6	WD repeat-containing protein 6 OS=Homo sapiens OX=9606 GN=WDR6 PE=1 SV=1 - [Q6PKC6_HUMAN]	Q6PKC6		3.11	11	1	1	1							289	32.091	6.23975
NT5DC2	5'-nucleotidase domain-containing protein 2 (Fragment) OS=Homo sapiens OX=9606 GN=NT5DC2 PE=1 SV=1 - [H7C4G8_HUMAN]	H7C4G8		3.1	2	1	1	1				3.1	1	1	258	30.0923	5.96045
HSPBP1 HSPBP PP1845	Hsp70-binding protein 1 OS=Homo sapiens OX=9606 GN=HSPBP1 PE=1 SV=2 - [HPBP1_HUMAN]	Q9NZL4	23640;	3.06	1	1	1	1							359	39.2775	5.21143
ITGB5 hCG_17803	Integrin beta OS=Homo sapiens OX=9606 GN=ITGB5 PE=3 SV=1 - [D3DNA1_HUMAN]	D3DNA1	3693;	3.04	15	2	2	5	1.74	1	1	3.04	2	3	691	76.7006	5.77002
MRPL37	39S ribosomal protein L37, mitochondrial (Fragment) OS=Homo sapiens OX=9606 GN=MRPL37 PE=1 SV=1 - [H0Y4J2_HUMAN]	H0Y4J2		3.03	1	1	1	1							264	29.5771	6.63916
SH3PXD2B hCG_40282	SH3 and PX domain-containing protein 2B OS=Homo sapiens OX=9606 GN=SH3PXD2B PE=1 SV=1 - [G3V144_HUMAN]	G3V144	285590;	3.02	3	1	1	3	3.02	1	2				430	49.1392	7.1665
SRRM2 KIAA0324 SRL300 SRM300 HSPC075	Serine/arginine repetitive matrix protein 2 OS=Homo sapiens OX=9606 GN=SRRM2 PE=1 SV=2 - [SRRM2_HUMAN]	Q9UQ35	23524;	3.02	11	6	6	7	0.4	1	1				2752	299.438	12.0591
SH3GLB1 KIAA0491 CGI-61	Endophilin-B1 OS=Homo sapiens OX=9606 GN=SH3GLB1 PE=1 SV=1 - [SHLB1_HUMAN]	Q9Y371	51100;	3.01	2	1	1	1				3.01	1	1	365	40.7708	6.03662
MFGE8 hCG_26628	Lactadherin OS=Homo sapiens OX=9606 GN=MFGE8 PE=4 SV=1 - [A0A024RC59_HUMAN]	A0A024RC59		2.99	5	1	1	2							335	37.4987	8.14795
PPP5C	Serine/threonine-protein phosphatase OS=Homo sapiens OX=9606 GN=PPP5C PE=1 SV=1 - [A8MU39_HUMAN]	A8MU39		2.96	8	1	1	1				2.96	1	1	371	42.3669	6.3667
CCAR2	Cell cycle and apoptosis regulator protein 2 OS=Homo sapiens OX=9606 GN=CCAR2 PE=1 SV=1 - [A0A087X2B6_HUMAN]	A0A087X2B6		2.94	6	1	1	1				2.94	1	1	272	30.4101	4.48779
GNL3L hCG_1810878	Guanine nucleotide binding protein-like 3 (Nucleolar)-like, isoform CRA_b OS=Homo sapiens OX=9606 GN=GNL3L PE=1 SV=1 - [A0A6I8PS19_HUMAN]	A0A6I8PS19		2.91	4	1	1	1							516	57.9756	7.04932
LONRF2	LONRF2 protein (Fragment) OS=Homo sapiens OX=9606 GN=LONRF2 PE=2 SV=1 - [B7ZKY9_HUMAN]	B7ZKY9		2.88	2	1	1	1							520	58.5063	5.74463
RPA1	Replication protein A 70 kDa DNA-binding subunit (Fragment) OS=Homo sapiens OX=9606 GN=RPA1 PE=1 SV=1 - [I3L4R8_HUMAN]	I3L4R8		2.88	2	1	1	1							313	35.2066	5.30029
CPSF1 hCG_2039719	Cleavage and polyadenylation specific factor 1, 160kDa, isoform CRA_a OS=Homo sapiens OX=9606 GN=CPSF1 PE=4 SV=1 - [D3DWL9_HUMAN]	D3DWL9		2.86	3	3	3	3							1365	151.89	6.32861
TRIM25 hCG_33380	Tripartite motif-containing 25, isoform CRA_a OS=Homo sapiens OX=9606 GN=TRIM25 PE=4 SV=1 - [D3DTY9_HUMAN]	D3DTY9		2.84	4	1	1	1	2.84	1	1				422	47.8447	9.0708
ALOX12B	Arachidonate 12-lipoxygenase, 12R-type (Fragment) OS=Homo sapiens OX=9606 GN=ALOX12B PE=1 SV=1 - [A0A3B3IRK2_HUMAN]	A0A3B3IRK2		2.83	2	1	1	1	2.83	1	1				389	44.3094	5.36377
REST	REST protein (Fragment) OS=Homo sapiens OX=9606 GN=REST PE=2 SV=1 - [A0PJ83_HUMAN]	A0PJ83		2.83	4	1	1	2				2.83	1	1	460	52.1823	8.33838
U19	U19 OS=Homo sapiens OX=9606 GN=U19 PE=4 SV=1 - [A0A126LAW1_HUMAN]	A0A126LAW1		2.83	1	1	1	1				2.83	1	1	389	43.2611	5.18604
SFXN2	Sideroflexin-2 OS=Homo sapiens OX=9606 GN=SFXN2 PE=1 SV=2 - [SFXN2_HUMAN]	Q96NB2	118980;	2.8	1	1	1	1							322	36.2077	9.40771
NOP14	Nucleolar protein 14 OS=Homo sapiens OX=9606 GN=NOP14 PE=1 SV=1 - [E9PFK5_HUMAN]	E9PFK5		2.79	4	2	2	4				1.4	1	1	788	88.8104	6.20166
FLJ37549 hCG_1995361	Uncharacterized protein OS=Homo sapiens OX=9606 GN=FLJ37549 PE=4 SV=1 - [A0A024R0G3_HUMAN]	A0A024R0G3	163115;	2.75	2	1	1	1				2.75	1	1	327	38.2494	10.3599
CWC22	Pre-mRNA-splicing factor CWC22 homolog (Fragment) OS=Homo sapiens OX=9606 GN=CWC22 PE=1 SV=1 - [B7WP74_HUMAN]	B7WP74		2.68	2	2	2	2							745	85.5238	5.70654
GSR GLUR GRD1	Glutathione reductase, mitochondrial OS=Homo sapiens OX=9606 GN=GSR PE=1 SV=2 - [GSHR_HUMAN]	P00390	2936;	2.68	1	1	1	1							522	56.221	8.49951
LBR	3-beta-hydroxysterol Delta (14)-reductase OS=Homo sapiens OX=9606 GN=LBR PE=1 SV=1 - [A0A494C1L1_HUMAN]	A0A494C1L1		2.68	3	1	1	1	2.68	1	1				411	46.8967	9.53955
SERPINA12	Serpin A12 OS=Homo sapiens OX=9606 GN=SERPINA12 PE=1 SV=1 - [SPA12_HUMAN]	Q8IW75	145264;	2.66	1	1	1	1				2.66	1	1	414	47.145	9.29053
MAP4	MAP4 protein (Fragment) OS=Homo sapiens OX=9606 GN=MAP4 PE=2 SV=1 - [Q6NX68_HUMAN]	Q6NX68		2.64	6	1	1	1							492	53.4626	4.57666
CARM1	Coactivator-associated arginine methyltransferase 1 (Fragment) OS=Homo sapiens OX=9606 GN=CARM1 PE=1 SV=1 - [K7EQA8_HUMAN]	K7EQA8		2.62	2	1	1	1							343	38.393	5.96045
CXNK1	Connexin-43 OS=Homo sapiens OX=9606 GN=CXNK1 PE=3 SV=1 - [A0A654IE86_HUMAN]	A0A654IE86		2.62	1	1	1	1	2.62	1	1				381	43.0548	7.98682
JCAD KIAA1462	Junctional protein associated with coronary artery disease OS=Homo sapiens OX=9606 GN=JCAD PE=1 SV=3 - [JCAD_HUMAN]	Q9P266	57608;	2.58	1	3	3	3							1359	148.26	7.09326
NFKB2	Nuclear factor NF-kappa-B p100 subunit OS=Homo sapiens OX=9606 GN=NFKB2 PE=2 SV=1 - [A0A1P8C958_HUMAN]	A0A1P8C958		2.58	2	2	2	4	1.17	1	1	1.41	1	1	854	91.8656	6.3667
ERCC6L FLJ20105 hCG_1642107	DNA excision repair protein ERCC-6-like OS=Homo sapiens OX=9606 GN=ERCC6L PE=1 SV=1 - [B5MDQ0_HUMAN]	B5MDQ0		2.57	2	2	2	2				0.89	1	1	1127	126.904	5.40186
LLGL1	LLGL1 protein (Fragment) OS=Homo sapiens OX=9606 GN=LLGL1 PE=2 SV=1 - [A0PJG1_HUMAN]	A0PJG1		2.57	3	1	1	3	2.57	1	1				467	50.6118	6.13818
CHTF18	Chromosome transmission fidelity protein 18 homolog OS=Homo sapiens OX=9606 GN=CHTF18 PE=1 SV=2 - [E7EXA6_HUMAN]	E7EXA6		2.56	4	2	2	2							975	107.365	7.21045
C4B	Complement protein C4B frameshift mutant (Fragment) OS=Homo sapiens OX=9606 GN=C4B PE=4 SV=1 - [Q9UNU2_HUMAN]	Q9UNU2		2.54	11	1	1	1	2.54	1	1				354	38.1144	8.52881
SEC24D	Protein transport protein Sec24D OS=Homo sapiens OX=9606 GN=SEC24D PE=1 SV=2 - [E9PC44_HUMAN]	E9PC44		2.54	2	1	1	1	2.54	1	1				393	43.9122	6.15088
ADSS ADSS2	Adenylosuccinate synthetase isozyme 2 OS=Homo sapiens OX=9606 GN=ADSS PE=2 SV=1 - [B4E1L0_HUMAN]	B4E1L0		2.53	2	1	1	1	2.53	1	1				435	47.9086	5.90967
SLMAP	Sarcolemmal membrane-associated protein (Fragment) OS=Homo sapiens OX=9606 GN=SLMAP PE=1 SV=1 - [H7BZW9_HUMAN]	H7BZW9		2.53	9	1	1	1							316	36.3486	5.42725
BYSL ENP1	Bystin OS=Homo sapiens OX=9606 GN=BYSL PE=1 SV=3 - [BYST_HUMAN]	Q13895	705;	2.52	1	1	1	1							437	49.57	8.11865
DFNA5	DFNA5 protein (Fragment) OS=Homo sapiens OX=9606 GN=DFNA5 PE=2 SV=1 - [A4FVA8_HUMAN]	A4FVA8	1687;	2.52	4	1	1	1							437	47.7048	5.16064
EIF4G1	Eukaryotic translation initiation factor 4 gamma 1 OS=Homo sapiens OX=9606 GN=EIF4G1 PE=1 SV=1 - [E7EX73_HUMAN]	E7EX73		2.51	15	3	3	5	1.46	2	2				1436	158.547	5.21143
ZFR	Zinc finger RNA binding protein OS=Homo sapiens OX=9606 GN=ZFR PE=2 SV=1 - [B2RNR6_HUMAN]	B2RNR6		2.51	4	2	2	2							1074	116.941	9.0415
LSR	Lipolysis-stimulated lipoprotein receptor OS=Homo sapiens OX=9606 GN=LSR PE=1 SV=2 - [S4R3V8_HUMAN]	S4R3V8		2.5	2	1	1	1							601	66.1343	7.02002
KMO	Kynurenine 3-monooxygenase OS=Homo sapiens OX=9606 GN=KMO PE=2 SV=1 - [Q9BS61_HUMAN]	Q9BS61		2.46	4	1	1	1							407	46.5385	8.45557
RRP1B	RRP1B protein (Fragment) OS=Homo sapiens OX=9606 GN=RRP1B PE=2 SV=1 - [Q6PJM8_HUMAN]	Q6PJM8		2.45	2	1	1	2				2.45	1	1	408	46.9315	8.93896
BRAT1 BAAT1 C7orf27	BRCA1-associated ATM activator 1 OS=Homo sapiens OX=9606 GN=BRAT1 PE=1 SV=2 - [BRAT1_HUMAN]	Q6PJG6	221927;	2.44	1	2	2	4				2.44	2	2	821	88.0629	5.2749
UNC45A SMAP1	Protein unc-45 homolog A OS=Homo sapiens OX=9606 GN=UNC45A PE=1 SV=1 - [UN45A_HUMAN]	Q9H3U1	55898;	2.44	2	2	2	2				1.17	1	1	944	103.011	6.07471
AMY1A	Alpha-amylase (Fragment) OS=Homo sapiens OX=9606 GN=AMY1A PE=2 SV=1 - [Q6NSB3_HUMAN]	Q6NSB3	276;	2.42	6	1	1	1							495	56.1745	8.55811
CDKAL1	Threonylcarbamoyladenosine tRNA methylthiotransferase OS=Homo sapiens OX=9606 GN=CDKAL1 PE=1 SV=1 - [CDKAL_HUMAN]	Q5VV42	54901;	2.42	1	1	1	1							579	65.0701	7.45947
NSUN6 NOPD1	tRNA (cytosine(72)-C(5))-methyltransferase NSUN6 OS=Homo sapiens OX=9606 GN=NSUN6 PE=1 SV=1 - [NSUN6_HUMAN]	Q8TEA1	221078;	2.35	1	1	1	1							469	51.737	7.95752
PAN3	PAN2-PAN3 deadenylation complex subunit PAN3 OS=Homo sapiens OX=9606 GN=PAN3 PE=2 SV=1 - [Q6ZMN5_HUMAN]	Q6ZMN5		2.33	3	1	1	1				2.33	1	1	472	53.6014	7.54736
SCRIB	Protein scribble homolog OS=Homo sapiens OX=9606 GN=SCRIB PE=1 SV=1 - [A0A0G2JNZ2_HUMAN]	A0A0G2JNZ2	23513;	2.33	10	4	4	4				1.17	2	2	1630	174.808	5.07178
UPF1 hCG_37042	UPF1 OS=Homo sapiens OX=9606 GN=UPF1 PE=2 SV=1 - [A0A024R7L5_HUMAN]	A0A024R7L5	5976;	2.33	3	2	2	4							1118	122.958	6.68311
DKFZp564M063	Uncharacterized protein DKFZp564M063 (Fragment) OS=Homo sapiens OX=9606 GN=DKFZp564M063 PE=2 SV=2 - [Q8NDD7_HUMAN]	Q8NDD7		2.32	8	1	1	1							561	63.4802	7.04932
DCTN1	Dynactin subunit 1 OS=Homo sapiens OX=9606 GN=DCTN1 PE=1 SV=1 - [E7EX90_HUMAN]	E7EX90		2.31	4	2	2	4	0.96	1	1				1256	139.008	5.66846
OGFR	Opioid growth factor receptor OS=Homo sapiens OX=9606 GN=OGFR PE=1 SV=1 - [A0A087X028_HUMAN]	A0A087X028		2.31	8	1	1	2				2.31	1	1	390	44.7288	5.14795
GPAT3 AGPAT9 MAG1 HMFN0839 UNQ2753/PRO6492	Glycerol-3-phosphate acyltransferase 3 OS=Homo sapiens OX=9606 GN=GPAT3 PE=1 SV=2 - [GPAT3_HUMAN]	Q53EU6	84803;	2.3	1	1	1	1				2.3	1	1	434	48.6735	8.86572
RIF1	Telomere-associated protein RIF1 (Fragment) OS=Homo sapiens OX=9606 GN=RIF1 PE=1 SV=1 - [H7C2B5_HUMAN]	H7C2B5		2.28	2	1	1	1							746	81.8018	4.77979
SEC31A	Protein transport protein Sec31A OS=Homo sapiens OX=9606 GN=SEC31A PE=1 SV=1 - [H7BXG7_HUMAN]	H7BXG7		2.27	9	2	2	2							969	105.638	8.36768
LIPN LIPL4	Lipase member N OS=Homo sapiens OX=9606 GN=LIPN PE=2 SV=2 - [LIPN_HUMAN]	Q5VXI9	643418;	2.26	1	1	1	1							398	45.5046	6.84424
CCDC136	Coiled-coil domain-containing protein 136 OS=Homo sapiens OX=9606 GN=CCDC136 PE=1 SV=1 - [C9JU31_HUMAN]	C9JU31		2.24	6	1	1	1	2.24	1	1				446	50.5962	4.38623
EIF3D EIF3S7	Eukaryotic translation initiation factor 3 subunit D OS=Homo sapiens OX=9606 GN=EIF3D PE=2 SV=1 - [B4E1K8_HUMAN]	B4E1K8		2.22	2	1	1	2				2.22	1	1	451	52.7942	5.79541
ROCK1	Rho-associated protein kinase OS=Homo sapiens OX=9606 GN=ROCK1 PE=3 SV=1 - [D9ZGF8_HUMAN]	D9ZGF8		2.22	6	3	3	3				0.74	1	1	1354	158.145	5.93506
MISP C19orf21	Mitotic interactor and substrate of PLK1 OS=Homo sapiens OX=9606 GN=MISP PE=1 SV=1 - [MISP_HUMAN]	Q8IVT2	126353;	2.21	1	1	1	1							679	75.311	6.82959
APMAP	Adipocyte plasma membrane-associated protein (Fragment) OS=Homo sapiens OX=9606 GN=APMAP PE=1 SV=1 - [H0Y512_HUMAN]	H0Y512		2.2	2	1	1	2				2.2	1	2	409	45.3761	5.65576
PRPF38B	Pre-mRNA-splicing factor 38B OS=Homo sapiens OX=9606 GN=PRPF38B PE=1 SV=1 - [PR38B_HUMAN]	Q5VTL8	55119;	2.2	1	1	1	2							546	64.4292	10.5356
SPATS2 SCR59 SPATA10 Nbla00526	Spermatogenesis-associated serine-rich protein 2 OS=Homo sapiens OX=9606 GN=SPATS2 PE=1 SV=1 - [SPAS2_HUMAN]	Q86XZ4	65244;	2.2	1	1	1	1							545	59.5076	8.89502
WNK2	Serine/threonine-protein kinase WNK2 OS=Homo sapiens OX=9606 GN=WNK2 PE=1 SV=3 - [E9PCD1_HUMAN]	E9PCD1		2.2	8	1	1	2	2.2	1	1	2.2	1	1	363	38.6237	9.15869
CDH2	Cadherin-2 OS=Homo sapiens OX=9606 GN=CDH2 PE=1 SV=2 - [C9J126_HUMAN]	C9J126	1000;	2.19	2	1	1	1							821	90.6167	4.77979
FZD2	Frizzled-2 (Fragment) OS=Homo sapiens OX=9606 GN=FZD2 PE=2 SV=1 - [Q86UZ8_HUMAN]	Q86UZ8	2535;	2.18	1	1	1	1	2.18	1	1				641	71.4412	8.99756
URLC2	Bifunctional lysine-specific demethylase and histidyl-hydroxylase OS=Homo sapiens OX=9606 GN=URLC2 PE=2 SV=1 - [A0A0A8K8C0_HUMAN]	A0A0A8K8C0		2.18	2	1	1	1							641	71.0414	6.45557
OGT hCG_19962	O-GlcNAc transferase subunit p110 OS=Homo sapiens OX=9606 GN=OGT PE=2 SV=1 - [Q548W1_HUMAN]	Q548W1		2.17	2	2	2	2	1.09	1	1				920	102.946	6.85889
HSPA14 HSP60 HSP70L1	Heat shock 70 kDa protein 14 OS=Homo sapiens OX=9606 GN=HSPA14 PE=1 SV=1 - [HSP7E_HUMAN]	Q0VDF9	51182;	2.16	1	1	1	1							509	54.7601	5.59229
FAM120A C9orf10 KIAA0183 OSSA	Constitutive coactivator of PPAR-gamma-like protein 1 OS=Homo sapiens OX=9606 GN=FAM120A PE=1 SV=2 - [F120A_HUMAN]	Q9NZB2	23196;	2.15	2	2	2	6	2.15	2	2				1118	121.811	8.88037
MOGS	Mannosyl-oligosaccharide glucosidase OS=Homo sapiens OX=9606 GN=MOGS PE=1 SV=1 - [A0A3B3IRW2_HUMAN]	A0A3B3IRW2		2.14	5	1	1	2	2.14	1	1				562	62.2103	7.10791
CYLC1	CYLC1 protein (Fragment) OS=Homo sapiens OX=9606 GN=CYLC1 PE=2 SV=1 - [Q3ZCV3_HUMAN]	Q3ZCV3		2.13	2	1	1	1				2.13	1	1	563	63.8418	9.61279
RANBP9 hCG_36756	RAN binding protein 9, isoform CRA_b OS=Homo sapiens OX=9606 GN=RANBP9 PE=4 SV=1 - [A0A024R014_HUMAN]	A0A024R014		2.11	2	1	1	1				2.11	1	1	569	59.5088	6.87354
NUP205 C7orf14 KIAA0225	Nuclear pore complex protein Nup205 OS=Homo sapiens OX=9606 GN=NUP205 PE=1 SV=3 - [NU205_HUMAN]	Q92621	23165;	2.09	5	4	4	6	0.94	2	2	0.55	1	1	2012	227.776	6.18896
DSG2 CDHF5	Desmoglein-2 OS=Homo sapiens OX=9606 GN=DSG2 PE=1 SV=2 - [DSG2_HUMAN]	Q14126	1829;	2.06	2	2	2	2	0.81	1	1				1118	122.218	5.23682
DTX3L BBAP	E3 ubiquitin-protein ligase DTX3L OS=Homo sapiens OX=9606 GN=DTX3L PE=1 SV=1 - [DTX3L_HUMAN]	Q8TDB6	151636;	2.03	1	1	1	1							740	83.5013	8.06006
RAD18 hCG_21556	RING-type E3 ubiquitin transferase RAD18 OS=Homo sapiens OX=9606 GN=RAD18 PE=3 SV=1 - [A0A024R2I7_HUMAN]	A0A024R2I7		2.02	3	1	1	1				2.02	1	1	495	56.1592	7.41553
MYEF2	Myelin expression factor 2 OS=Homo sapiens OX=9606 GN=MYEF2 PE=1 SV=1 - [A0A087WUT0_HUMAN]	A0A087WUT0		2.01	5	1	1	1	2.01	1	1				547	58.648	9.21729
NEMF	Nuclear export mediator factor NEMF (Fragment) OS=Homo sapiens OX=9606 GN=NEMF PE=1 SV=8 - [G3V5V3_HUMAN]	G3V5V3		2	3	2	2	2				1	1	1	998	113.878	5.84619
MKRN2	Probable E3 ubiquitin-protein ligase makorin-2 OS=Homo sapiens OX=9606 GN=MKRN2 PE=1 SV=1 - [C9J494_HUMAN]	C9J494		1.93	2	1	1	1				1.93	1	1	414	46.6503	7.50342
DKFZp434K213	Uncharacterized protein DKFZp434K213 (Fragment) OS=Homo sapiens OX=9606 GN=DKFZp434K213 PE=2 SV=1 - [Q659F1_HUMAN]	Q659F1		1.89	32	2	2	4							1059	120.817	6.26514
F5	Coagulation factor V OS=Homo sapiens OX=9606 GN=F5 PE=1 SV=4 - [FA5_HUMAN]	P12259	2153;	1.89	2	4	4	10	0.58	1	3	1.44	3	4	2224	251.546	6.04932
NUDCD1 CML66	NudC domain-containing protein 1 OS=Homo sapiens OX=9606 GN=NUDCD1 PE=1 SV=2 - [NUDC1_HUMAN]	Q96RS6	84955;	1.89	1	1	1	1	1.89	1	1				583	66.7133	5.10986
CFAP69	Cilia- and flagella-associated protein 69 (Fragment) OS=Homo sapiens OX=9606 GN=CFAP69 PE=1 SV=1 - [H7BZV2_HUMAN]	H7BZV2		1.88	3	1	1	1				1.88	1	1	478	53.6632	7.62061
CCDC9B C15orf52	Coiled-coil domain-containing protein 9B OS=Homo sapiens OX=9606 GN=CCDC9B PE=1 SV=1 - [CCD9B_HUMAN]	Q6ZUT6	388115;	1.87	1	1	1	1							534	57.2898	9.12939
TTLL12 KIAA0153	Tubulin--tyrosine ligase-like protein 12 OS=Homo sapiens OX=9606 GN=TTLL12 PE=1 SV=2 - [TTL12_HUMAN]	Q14166	23170;	1.86	1	1	1	3							644	74.356	5.52881
DIDO1 C20orf158 DATF1 KIAA0333	Death-inducer obliterator 1 OS=Homo sapiens OX=9606 GN=DIDO1 PE=1 SV=5 - [DIDO1_HUMAN]	Q9BTC0	11083;	1.79	1	1	1	2	1.79	1	1				2240	243.723	7.88428
DKFZp762M013	Uncharacterized protein DKFZp762M013 (Fragment) OS=Homo sapiens OX=9606 GN=DKFZp762M013 PE=2 SV=1 - [Q69YP1_HUMAN]	Q69YP1	51340;	1.79	3	1	1	1	1.79	1	1				728	87.3125	6.87354
CIR1 CIR	Corepressor interacting with RBPJ 1 OS=Homo sapiens OX=9606 GN=CIR1 PE=1 SV=1 - [CIR1_HUMAN]	Q86X95	9541;	1.78	1	1	1	1				1.78	1	1	450	52.2813	9.86182
SHROOM2	Protein Shroom2 OS=Homo sapiens OX=9606 GN=SHROOM2 PE=1 SV=2 - [F5H3B6_HUMAN]	F5H3B6	357;	1.78	5	1	1	1				1.78	1	1	450	50.8372	5.19873
SON C21orf50 DBP5 KIAA1019 NREBP HSPC310 HSPC312	Protein SON OS=Homo sapiens OX=9606 GN=SON PE=1 SV=4 - [SON_HUMAN]	P18583	6651;	1.77	7	3	3	7	1.2	2	2				2426	263.664	5.64307
ZC3H7B hCG_40065	Zinc finger CCCH-type containing 7B, isoform CRA_b OS=Homo sapiens OX=9606 GN=ZC3H7B PE=4 SV=1 - [A0A024R1N2_HUMAN]	A0A024R1N2	23264;	1.77	2	1	1	1							621	70.2477	9.18799
CKAP2 hCG_1743134	Cytoskeleton associated protein 2 OS=Homo sapiens OX=9606 GN=CKAP2 PE=2 SV=1 - [B2RMQ4_HUMAN]	B2RMQ4		1.76	2	1	1	2	1.76	1	1				682	76.8379	9.40771
HIP1	HIP1 protein (Fragment) OS=Homo sapiens OX=9606 GN=HIP1 PE=2 SV=1 - [A4VCI6_HUMAN]	A4VCI6		1.74	4	1	1	1				1.74	1	1	517	57.6517	4.76709
TPR	Nucleoprotein TPR OS=Homo sapiens OX=9606 GN=TPR PE=1 SV=3 - [TPR_HUMAN]	P12270	7175;	1.74	3	4	4	4				0.8	2	2	2363	267.131	5.021
C5 CPAMD4	Complement C5 OS=Homo sapiens OX=9606 GN=C5 PE=1 SV=4 - [CO5_HUMAN]	P01031	727;	1.73	2	3	3	5				0.72	1	2	1676	188.186	6.52197
MUC4	Mucin-4 (Fragment) OS=Homo sapiens OX=9606 GN=MUC4 PE=1 SV=1 - [A0A0G2JSB1_HUMAN]	A0A0G2JSB1		1.73	1	1	1	1	1.73	1	1				1098	122.072	5.80811
THBS1 hCG_1787130	Thrombospondin 1, isoform CRA_a OS=Homo sapiens OX=9606 GN=THBS1 PE=3 SV=1 - [A0A024R9Q1_HUMAN]	A0A024R9Q1		1.71	4	2	2	3	0.68	1	1	1.03	1	1	1170	129.27	4.94482
CHD2	DNA helicase (Fragment) OS=Homo sapiens OX=9606 GN=CHD2 PE=1 SV=5 - [A0A0D9SEP7_HUMAN]	A0A0D9SEP7		1.7	5	1	1	1							704	81.8029	7.97217
NUP160	Nuclear pore complex protein Nup160 (Fragment) OS=Homo sapiens OX=9606 GN=NUP160 PE=1 SV=2 - [E9PR16_HUMAN]	E9PR16		1.69	3	2	2	2	0.89	1	1				1123	127.357	5.42725
RECQL RECQ1 RECQL1	ATP-dependent DNA helicase Q1 OS=Homo sapiens OX=9606 GN=RECQL PE=1 SV=3 - [RECQ1_HUMAN]	P46063	5965;	1.69	1	1	1	2				1.69	1	2	649	73.41	7.88428
CFAP57 WDR65	Cilia- and flagella-associated protein 57 OS=Homo sapiens OX=9606 GN=CFAP57 PE=2 SV=3 - [CFA57_HUMAN]	Q96MR6	149465;	1.68	2	1	1	1				1.68	1	1	1250	144.87	5.79541
hCG_30204	Acetyl-CoA carboxylase 1 OS=Homo sapiens OX=9606 GN=hCG_30204 PE=4 SV=1 - [A0A024R0Y2_HUMAN]	A0A024R0Y2	31;	1.68	15	3	3	4				0.49	1	1	2268	257.075	6.60986
RBM19 hCG_38535	RNA binding motif protein 19, isoform CRA_a OS=Homo sapiens OX=9606 GN=RBM19 PE=4 SV=1 - [A0A024RBL4_HUMAN]	A0A024RBL4		1.67	2	1	1	3	1.67	1	1				777	86.7571	6.26514
HIC2 HRG22 KIAA1020 ZBTB30	Hypermethylated in cancer 2 protein OS=Homo sapiens OX=9606 GN=HIC2 PE=1 SV=2 - [HIC2_HUMAN]	Q96JB3	23119;	1.63	1	1	1	2				1.63	1	1	615	66.1141	6.37939
WASHC4 KIAA1033	WASH complex subunit 4 OS=Homo sapiens OX=9606 GN=WASHC4 PE=1 SV=2 - [WASC4_HUMAN]	Q2M389	23325;	1.62	3	1	1	1							1173	136.316	7.44482
PKP2	Truncated plakophilin-2 OS=Homo sapiens OX=9606 GN=PKP2 PE=1 SV=1 - [B8QGS9_HUMAN]	B8QGS9		1.58	2	1	1	1							824	91.1835	9.15869
NOL9	Polynucleotide 5'-hydroxyl-kinase NOL9 OS=Homo sapiens OX=9606 GN=NOL9 PE=1 SV=1 - [NOL9_HUMAN]	Q5SY16	79707;	1.57	1	1	1	3	1.57	1	1	1.57	1	1	702	79.2722	9.12939
POU4F3 hCG_1980143	POU domain, class 4, transcription factor 3, isoform CRA_a OS=Homo sapiens OX=9606 GN=POU4F3 PE=4 SV=1 - [D3DQF6_HUMAN]	D3DQF6		1.56	6	1	1	1	1.56	1	1				771	84.0537	9.83252
NCOA5 KIAA1637	Nuclear receptor coactivator 5 OS=Homo sapiens OX=9606 GN=NCOA5 PE=1 SV=2 - [NCOA5_HUMAN]	Q9HCD5	57727;	1.55	1	1	1	1							579	65.4965	9.59814
HUWE1 hCG_2000770	HECT-type E3 ubiquitin transferase OS=Homo sapiens OX=9606 GN=HUWE1 PE=4 SV=1 - [A0A024R9Y3_HUMAN]	A0A024R9Y3		1.54	11	5	5	6				0.23	1	1	4359	479.853	5.21143
FXR2 FMR1L2	Fragile X mental retardation syndrome-related protein 2 OS=Homo sapiens OX=9606 GN=FXR2 PE=1 SV=2 - [FXR2_HUMAN]	P51116	9513;	1.49	1	1	1	1							673	74.178	6.22705
EIF2AK4	Non-specific serine/threonine protein kinase (Fragment) OS=Homo sapiens OX=9606 GN=EIF2AK4 PE=1 SV=1 - [H0YME5_HUMAN]	H0YME5		1.47	2	2	2	2	0.84	1	1				1427	161.127	6.53662
CHAF1A hCG_23516	Chromatin assembly factor 1, subunit A (P150), isoform CRA_a OS=Homo sapiens OX=9606 GN=CHAF1A PE=3 SV=1 - [D6W625_HUMAN]	D6W625		1.46	2	1	1	1							956	106.872	5.93506
COL4A2	Collagen alpha-2(IV) chain OS=Homo sapiens OX=9606 GN=COL4A2 PE=1 SV=4 - [CO4A2_HUMAN]	P08572	1284;	1.46	4	2	2	4	0.7	1	1	0.76	1	1	1712	167.449	8.66064
STT3B SIMP	Dolichyl-diphosphooligosaccharide--protein glycosyltransferase subunit STT3B OS=Homo sapiens OX=9606 GN=STT3B PE=1 SV=1 - [STT3B_HUMAN]	Q8TCJ2	201595;	1.45	1	1	1	1							826	93.6137	8.90967
POLD1	DNA-directed DNA polymerase OS=Homo sapiens OX=9606 GN=POLD1 PE=1 SV=1 - [A0A2R8Y7K6_HUMAN]	A0A2R8Y7K6		1.44	7	1	1	1							762	84.6067	6.3667
C8A	Complement component C8 alpha chain OS=Homo sapiens OX=9606 GN=C8A PE=1 SV=2 - [CO8A_HUMAN]	P07357	731;	1.37	1	1	1	1	1.37	1	1				584	65.121	6.46826
CKAP5	CKAP5 protein OS=Homo sapiens OX=9606 GN=CKAP5 PE=2 SV=1 - [Q8IYN5_HUMAN]	Q8IYN5		1.36	2	1	1	1							953	106.898	7.31299
KIF20A MKLP2 RAB6KIFL	Kinesin-like protein KIF20A OS=Homo sapiens OX=9606 GN=KIF20A PE=1 SV=1 - [KI20A_HUMAN]	O95235	10112;	1.35	1	1	1	1							890	100.215	6.91748
TRIM33	E3 ubiquitin-protein ligase TRIM33 (Fragment) OS=Homo sapiens OX=9606 GN=TRIM33 PE=1 SV=1 - [H0Y612_HUMAN]	H0Y612		1.35	3	1	1	1							888	98.9395	7.85498
hCG_1994636	HCG1994636, isoform CRA_b OS=Homo sapiens OX=9606 GN=hCG_1994636 PE=4 SV=1 - [D3DX73_HUMAN]	D3DX73		1.34	17	1	1	1							893	101.526	6.81494
RIN2 RASSF4	Ras and Rab interactor 2 OS=Homo sapiens OX=9606 GN=RIN2 PE=1 SV=1 - [RIN2_HUMAN]	Q8WYP3	54453;	1.34	2	1	1	1				1.34	1	1	895	100.099	6.58057
TBCD	TBCD protein OS=Homo sapiens OX=9606 GN=TBCD PE=2 SV=1 - [I6L959_HUMAN]	I6L959		1.33	4	1	1	1							750	83.8023	6.80029
CMTR1 FTSJD2 KIAA0082 MTR1	Cap-specific mRNA (nucleoside-2'-O-)-methyltransferase 1 OS=Homo sapiens OX=9606 GN=CMTR1 PE=1 SV=1 - [CMTR1_HUMAN]	Q8N1G2	23070;	1.32	1	1	1	1							835	95.26	7.04932
PNPT1 PNPASE	Polyribonucleotide nucleotidyltransferase 1, mitochondrial OS=Homo sapiens OX=9606 GN=PNPT1 PE=1 SV=2 - [PNPT1_HUMAN]	Q8TCS8	87178;	1.28	1	1	1	1							783	85.8966	7.76709
HOOK3	Protein Hook homolog 3 OS=Homo sapiens OX=9606 GN=HOOK3 PE=1 SV=2 - [HOOK3_HUMAN]	Q86VS8	84376;	1.25	2	1	1	1	1.25	1	1				718	83.0744	5.17334
LTN1 C21orf10 C21orf98 KIAA0714 RNF160 ZNF294 HSPC087	E3 ubiquitin-protein ligase listerin OS=Homo sapiens OX=9606 GN=LTN1 PE=1 SV=6 - [LTN1_HUMAN]	O94822	26046;	1.25	1	2	2	3	0.57	1	1				1766	200.423	6.25244
URB2	URB2 protein (Fragment) OS=Homo sapiens OX=9606 GN=URB2 PE=2 SV=1 - [Q6PCC8_HUMAN]	Q6PCC8		1.25	3	1	1	2							957	107.247	7.91357
STK10 LOK	Serine/threonine-protein kinase 10 OS=Homo sapiens OX=9606 GN=STK10 PE=1 SV=1 - [STK10_HUMAN]	O94804	6793;	1.24	1	1	1	3	1.24	1	1	1.24	1	1	968	112.065	6.94678
A2M CPAMD5 FWP007	Alpha-2-macroglobulin OS=Homo sapiens OX=9606 GN=A2M PE=1 SV=3 - [A2MG_HUMAN]	P01023	2;	1.22	1	2	2	6	0.68	1	1	1.22	2	4	1474	163.188	6.45557
UBR4 KIAA0462 KIAA1307 RBAF600 ZUBR1	E3 ubiquitin-protein ligase UBR4 OS=Homo sapiens OX=9606 GN=UBR4 PE=1 SV=1 - [UBR4_HUMAN]	Q5T4S7	23352;	1.22	4	6	6	7				0.41	2	3	5183	573.476	6.03662
UTP20 DRIM	Small subunit processome component 20 homolog OS=Homo sapiens OX=9606 GN=UTP20 PE=1 SV=3 - [UTP20_HUMAN]	O75691	27340;	1.22	2	3	3	3	0.39	1	1				2785	318.182	7.38623
BICD2 KIAA0699	Protein bicaudal D homolog 2 OS=Homo sapiens OX=9606 GN=BICD2 PE=1 SV=1 - [BICD2_HUMAN]	Q8TD16	23299;	1.21	1	1	1	1							824	93.476	5.43994
AFDN	Afadin OS=Homo sapiens OX=9606 GN=AFDN PE=1 SV=1 - [Q5TIG5_HUMAN]	Q5TIG5		1.2	6	1	1	1							1665	189.036	6.49365
PLEKHA5 KIAA1686 PEPP2	Pleckstrin homology domain-containing family A member 5 OS=Homo sapiens OX=9606 GN=PLEKHA5 PE=1 SV=1 - [PKHA5_HUMAN]	Q9HAU0	54477;	1.16	3	1	1	1							1116	127.385	7.53271
DHX36	RNA helicase (Fragment) OS=Homo sapiens OX=9606 GN=DHX36 PE=1 SV=1 - [E7EWK3_HUMAN]	E7EWK3		1.13	5	1	1	1							797	91.3732	7.28369
UHRF1 ICBP90 NP95 RNF106	E3 ubiquitin-protein ligase UHRF1 OS=Homo sapiens OX=9606 GN=UHRF1 PE=1 SV=1 - [UHRF1_HUMAN]	Q96T88	29128;	1.13	3	1	1	1	1.13	1	1				793	89.757	7.56201
CHD1	Chromodomain-helicase-DNA-binding protein 1 OS=Homo sapiens OX=9606 GN=CHD1 PE=1 SV=2 - [CHD1_HUMAN]	O14646	1105;	1.11	2	2	2	3							1710	196.567	7.13721
HECW2	HECT-type E3 ubiquitin transferase (Fragment) OS=Homo sapiens OX=9606 GN=HECW2 PE=1 SV=1 - [A0A2R8YE75_HUMAN]	A0A2R8YE75		1.11	1	1	1	2	1.11	1	2				814	93.7261	7.23975
BEND3 KIAA1553	BEN domain-containing protein 3 OS=Homo sapiens OX=9606 GN=BEND3 PE=1 SV=1 - [BEND3_HUMAN]	Q5T5X7	57673;	1.09	1	1	1	1	1.09	1	1				828	94.4154	5.42725
RBM25 RNPC7	RNA-binding protein 25 OS=Homo sapiens OX=9606 GN=RBM25 PE=1 SV=3 - [RBM25_HUMAN]	P49756	58517;	1.07	1	1	1	1							843	100.124	6.31592
IPO9 IMP9 KIAA1192 RANBP9 HSPC273	Importin-9 OS=Homo sapiens OX=9606 GN=IPO9 PE=1 SV=3 - [IPO9_HUMAN]	Q96P70	55705;	1.06	1	1	1	2							1041	115.889	4.80518
MIS18BP1 C14orf106 KIAA1903 KNL2 M18BP1	Mis18-binding protein 1 OS=Homo sapiens OX=9606 GN=MIS18BP1 PE=1 SV=1 - [M18BP_HUMAN]	Q6P0N0	55320;	1.06	1	1	1	1							1132	129.005	9.24658
GEMIN4	Gem-associated protein 4 OS=Homo sapiens OX=9606 GN=GEMIN4 PE=1 SV=1 - [I3L2C7_HUMAN]	I3L2C7	50628;	1.05	5	1	1	1							1047	118.745	6.18896
FAM184B KIAA1276	Protein FAM184B OS=Homo sapiens OX=9606 GN=FAM184B PE=2 SV=3 - [F184B_HUMAN]	Q9ULE4	27146;	1.04	1	1	2	2							1060	120.969	6.17627
TBC1D4	TBC1 domain family member 4 OS=Homo sapiens OX=9606 GN=TBC1D4 PE=1 SV=1 - [A0A3B3IRT3_HUMAN]	A0A3B3IRT3	9882;	1.04	3	1	1	1	1.04	1	1				1054	119.855	6.81494
ARAP1 CENTD2 KIAA0782	Arf-GAP with Rho-GAP domain, ANK repeat and PH domain-containing protein 1 OS=Homo sapiens OX=9606 GN=ARAP1 PE=1 SV=3 - [ARAP1_HUMAN]	Q96P48	116985;	1.03	1	1	1	3	1.03	1	2				1450	162.089	6.22705
DSC3 hCG_2022649	Desmocollin 3, isoform CRA_b OS=Homo sapiens OX=9606 GN=DSC3 PE=4 SV=1 - [A0A024RC29_HUMAN]	A0A024RC29		1	3	1	1	1				1	1	1	896	99.8922	6.1001
ENAM	Enamelin OS=Homo sapiens OX=9606 GN=ENAM PE=4 SV=1 - [Q8IWP4_HUMAN]	Q8IWP4		0.96	2	1	1	1				0.96	1	1	1142	128.647	6.88818
RFC1 RFC140	Replication factor C subunit 1 OS=Homo sapiens OX=9606 GN=RFC1 PE=1 SV=4 - [RFC1_HUMAN]	P35251	5981;	0.96	1	1	1	1							1148	128.175	9.36377
PNPLA6	Patatin-like phospholipase domain-containing protein 6 OS=Homo sapiens OX=9606 GN=PNPLA6 PE=1 SV=1 - [A0A384DVU0_HUMAN]	A0A384DVU0	10908;	0.95	2	1	1	1	0.95	1	1				1365	149.829	7.81104
CENPE	Centromere-associated protein E OS=Homo sapiens OX=9606 GN=CENPE PE=1 SV=1 - [A0A087X0P0_HUMAN]	A0A087X0P0		0.94	2	3	3	3							2664	311.912	5.57959
DOCK7 KIAA1771	Dedicator of cytokinesis protein 7 OS=Homo sapiens OX=9606 GN=DOCK7 PE=1 SV=4 - [DOCK7_HUMAN]	Q96N67	85440;	0.93	9	2	2	2							2140	242.407	6.80029
TNRC6B	Trinucleotide repeat-containing gene 6B protein (Fragment) OS=Homo sapiens OX=9606 GN=TNRC6B PE=1 SV=1 - [H0Y720_HUMAN]	H0Y720		0.93	3	1	1	1							1391	148.586	7.26904
TONSL IKBR NFKBIL2	Tonsoku-like protein OS=Homo sapiens OX=9606 GN=TONSL PE=1 SV=2 - [TONSL_HUMAN]	Q96HA7	4796;	0.87	1	1	1	1	0.87	1	1				1378	150.834	6.41748
URB1 C21orf108 KIAA0539 NOP254 NPA1	Nucleolar pre-ribosomal-associated protein 1 OS=Homo sapiens OX=9606 GN=URB1 PE=1 SV=4 - [NPA1P_HUMAN]	O60287	9875;	0.84	1	1	1	2							2271	254.227	6.46826
LAMB1	LAMB1 protein (Fragment) OS=Homo sapiens OX=9606 GN=LAMB1 PE=2 SV=2 - [Q8TAS6_HUMAN]	Q8TAS6	3912;	0.83	3	1	1	1	0.83	1	1				1083	118.836	4.85596
STK11IP KIAA1898 LIP1 LKB1IP STK11IP1	Serine/threonine-protein kinase 11-interacting protein OS=Homo sapiens OX=9606 GN=STK11IP PE=1 SV=4 - [S11IP_HUMAN]	Q8N1F8	114790;	0.83	1	1	1	1							1088	120.184	5.36377
DCAF1 KIAA0800 RIP VPRBP	DDB1- and CUL4-associated factor 1 OS=Homo sapiens OX=9606 GN=DCAF1 PE=1 SV=3 - [DCAF1_HUMAN]	Q9Y4B6	9730;	0.8	1	1	1	1							1507	168.9	5.05908
hCG_2036646	HCG2036646, isoform CRA_a (Fragment) OS=Homo sapiens OX=9606 GN=hCG_2036646 PE=4 SV=1 - [D3DQT7_HUMAN]	D3DQT7		0.79	3	1	1	1				0.79	1	1	1007	110.414	6.78564
PPL	Periplakin (Fragment) OS=Homo sapiens OX=9606 GN=PPL PE=1 SV=1 - [K7EQ71_HUMAN]	K7EQ71		0.72	3	1	1	1				0.72	1	1	1115	131.296	5.57959
COL11A2	Collagen alpha-2(XI) chain (Fragment) OS=Homo sapiens OX=9606 GN=COL11A2 PE=1 SV=1 - [A0A140T9I7_HUMAN]	A0A140T9I7		0.68	14	1	1	1	0.68	1	1				1623	159.182	7.51807
LAMB3 LAMNB1	Laminin subunit beta-3 OS=Homo sapiens OX=9606 GN=LAMB3 PE=1 SV=1 - [LAMB3_HUMAN]	Q13751	3914;	0.68	1	1	1	1	0.68	1	1				1172	129.489	7.21045
FREM1	FRAS1-related extracellular matrix protein 1 OS=Homo sapiens OX=9606 GN=FREM1 PE=1 SV=2 - [F8WE85_HUMAN]	F8WE85		0.67	2	1	1	1	0.67	1	1				1335	149.368	5.2749
KNL1	Kinetochore scaffold 1 (Fragment) OS=Homo sapiens OX=9606 GN=KNL1 PE=1 SV=1 - [H0YCZ2_HUMAN]	H0YCZ2		0.66	2	1	1	2				0.66	1	2	1361	154.984	5.23682
GBF1 KIAA0248	Golgi-specific brefeldin A-resistance guanine nucleotide exchange factor 1 OS=Homo sapiens OX=9606 GN=GBF1 PE=1 SV=2 - [GBF1_HUMAN]	Q92538	8729;	0.65	3	1	1	1	0.65	1	1				1859	206.315	5.73193
POLR2A	DNA-directed RNA polymerase II subunit RPB1 OS=Homo sapiens OX=9606 GN=POLR2A PE=4 SV=1 - [A0A6Q8PGB0_HUMAN]	A0A6Q8PGB0		0.65	2	1	1	1							1836	202.845	7.23975
MYOF FER1L3 KIAA1207	Myoferlin OS=Homo sapiens OX=9606 GN=MYOF PE=1 SV=1 - [MYOF_HUMAN]	Q9NZM1	26509;	0.63	1	1	1	1				0.63	1	1	2061	234.561	6.17627
SPATA31E1 C9orf79 FAM75E1	Spermatogenesis-associated protein 31E1 OS=Homo sapiens OX=9606 GN=SPATA31E1 PE=2 SV=2 - [S31E1_HUMAN]	Q6ZUB1	286234;	0.62	1	1	1	1	0.62	1	1				1445	157.037	9.1001
TRIP12 KIAA0045 ULF	E3 ubiquitin-protein ligase TRIP12 OS=Homo sapiens OX=9606 GN=TRIP12 PE=1 SV=1 - [TRIPC_HUMAN]	Q14669	9320;	0.6	3	1	1	2							1992	220.296	8.48486
KTN1 CG1 KIAA0004	Kinectin OS=Homo sapiens OX=9606 GN=KTN1 PE=1 SV=1 - [KTN1_HUMAN]	Q86UP2	3895;	0.59	1	1	1	1							1357	156.179	5.64307
YEATS2 KIAA1197	YEATS domain-containing protein 2 OS=Homo sapiens OX=9606 GN=YEATS2 PE=1 SV=2 - [YETS2_HUMAN]	Q9ULM3	55689;	0.56	1	1	1	1							1422	150.689	8.98291
MDN1 KIAA0301	Midasin OS=Homo sapiens OX=9606 GN=MDN1 PE=1 SV=2 - [MDN1_HUMAN]	Q9NU22	23195;	0.55	3	3	3	3							5596	632.42	5.68115
KNTC1 KIAA0166	Kinetochore-associated protein 1 OS=Homo sapiens OX=9606 GN=KNTC1 PE=1 SV=1 - [KNTC1_HUMAN]	P50748	9735;	0.5	1	1	1	1							2209	250.588	5.97314
MACF1 ABP620 ACF7 KIAA0465 KIAA1251	Microtubule-actin cross-linking factor 1, isoforms 1/2/3/5 OS=Homo sapiens OX=9606 GN=MACF1 PE=1 SV=4 - [MACF1_HUMAN]	Q9UPN3	23499;	0.37	6	2	3	3							7388	837.787	5.38916
TTN	Titin OS=Homo sapiens OX=9606 GN=TTN PE=3 SV=1 - [C0JYZ2_HUMAN]	C0JYZ2		0.03	4	1	1	1							33423	3711.4	6.52197
